# Supplementary material for: Spiroplasma Are Protective Heritable Symbionts With Low Physiological Impact in the Drosophilid Fly Zaprionus kolodkinae
Source: Environ Microbiol Rep. 2026 May 28;18(3):e70365. doi: 10.1111/1758-2229.70365 (PMC13240588; doi:10.1111/1758-2229.70365)
Supplement: Supplementary file 2 — Table S1: emi470365‐sup‐0002‐Tables.xlsx. Spiroplasma ixodetis sZko plasmid features. Table S2: Bakta annotation of the sZko genome. Table S3: Domain annotations for the sZko genome. [file EMI4-18-e70365-s002.xlsx]

## Sheet: Table S1 plasmid features
Table S1: Spiroplasma ixodetis sZko plasmid features.
Element	Size (bp)	Predicted Prophage elements*	Predicted ORFs	GC content (%)	Notes
plasmid1	152276	0	208	22.3	circular, carries Replication initation protein, parA and toxin/antitoxin system
plasmid2	18563	0	21	21.9	circular, carries Replication initation protein and parA
plasmid3	19719	0	22	22.5	circular, carries parA and an HMG protein
plasmid4	18797	0	21	22.2	circular, carries parA
plasmid5	15063	0	14	23.7	circular, carries Replication initation protein and parA
plasmid6	10548	0	13	21.9	circular, carries Replication initation protein and parA
plasmid7	9001	0	9	22.9	circular, carries Replication initation protein
* Results are according to PHASTEST server
**normalised to main chromosome

## Sheet: Table S2 bakta annotation
Table S2: Bakta annotation of the sZko genome.
# Annotated with Bakta
# Software: v1.11.3
# Database: v6.0, full
# DOI: 10.1099/mgen.0.000685
# URL: github.com/oschwengers/bakta
#Sequence Id	Type	Start	Stop	Strand	Locus Tag	Gene	Product	DbXrefs
chromosome	cds	3	698	+	HEMEPE_00001		(5' truncated) ABC transporter ATP-binding protein	SO:0001217, UniRef:UniRef50_UPI0027DFE9A6
chromosome	cds	698	2110	+	HEMEPE_00002		ABC transporter permease	SO:0001217, UniRef:UniRef50_UPI00157B9B3C, UniRef:UniRef90_UPI00157B9B3C
chromosome	cds	2244	4067	+	HEMEPE_00003		MATE family efflux transporter	SO:0001217, UniRef:UniRef50_UPI0013C89CBC, UniRef:UniRef90_UPI0013C89CBC
chromosome	cds	4140	5048	-	HEMEPE_00004		hypothetical protein	SO:0001217, UniRef:UniRef50_UPI00157A8E31, UniRef:UniRef90_UPI0030D12577
chromosome	cds	5370	5582	+	HEMEPE_00005		hypothetical protein
chromosome	cds	5615	5959	+	HEMEPE_00006		hypothetical protein	SO:0001217, UniRef:UniRef50_UPI0030CE9F90, UniRef:UniRef90_UPI0030CE9F90
chromosome	cds	6211	6708	+	HEMEPE_00007		(pseudo) hypothetical protein	SO:0001217, UniRef:UniRef50_UPI0030CF035D, UniRef:UniRef90_UPI0030CF035D
chromosome	cds	6905	7051	+	HEMEPE_00008		(pseudo) transposase	SO:0001217, UniRef:UniRef50_UPI00207989AD, UniRef:UniRef50_UPI00324F90F0, UniRef:UniRef90_UPI0030D2DA05
chromosome	cds	7275	8036	+	HEMEPE_00009		IS256 family transposase	GO:0004803, SO:0001217, UniRef:UniRef50_A0AAT9G8K7, UniRef:UniRef90_UPI00249003F1
chromosome	cds	8009	8140	+	HEMEPE_00010		hypothetical protein	SO:0001217, UniRef:UniRef50_UPI00248F697D, UniRef:UniRef90_UPI00313B026A
chromosome	cds	8253	8480	+	HEMEPE_00011		hypothetical protein
chromosome	cds	8800	10578	-	HEMEPE_00012		hypothetical protein
chromosome	cds	10725	11528	-	HEMEPE_00013		IS256 family transposase	GO:0004803, SO:0001217, UniRef:UniRef50_K0P6G5, UniRef:UniRef90_UPI00210367AB
chromosome	cds	11678	11899	-	HEMEPE_00014		transposase	SO:0001217, UniRef:UniRef50_UPI0030CBB50C, UniRef:UniRef90_UPI00248F60C7
chromosome	cds	12094	13245	+	HEMEPE_00015		hypothetical protein	SO:0001217, UniRef:UniRef50_UPI00313E5601
chromosome	cds	13411	13803	+	HEMEPE_00016	hpf	ribosome hibernation-promoting factor, HPF/YfiA family	GO:0005840, GO:0045182, RefSeq:WP_174480838.1, SO:0001217, UniParc:UPI00157AADD8, UniRef:UniRef100_UPI00157AADD8, UniRef:UniRef50_UPI00313DF280, UniRef:UniRef90_UPI00313DF280
chromosome	cds	13813	13956	-	HEMEPE_00017		hypothetical protein
chromosome	cds	13968	14549	-	HEMEPE_00018		hypothetical protein	SO:0001217, UniRef:UniRef50_UPI0030D0B7F7, UniRef:UniRef90_UPI0030D26B02
chromosome	cds	15222	15515	+	HEMEPE_00019		hypothetical protein	RefSeq:WP_174481144.1, SO:0001217, UniParc:UPI00157AB4B0, UniRef:UniRef100_UPI00157AB4B0, UniRef:UniRef50_UPI00157AB4B0, UniRef:UniRef90_UPI00157AB4B0
chromosome	cds	15539	17197	+	HEMEPE_00020		DAK2 domain-containing protein	SO:0001217, UniRef:UniRef50_A0A0J7NX10, UniRef:UniRef90_UPI00157A934A
chromosome	cds	17251	18066	+	HEMEPE_00021		Transmembrane protein	SO:0001217, UniRef:UniRef50_A0A846U0U6, UniRef:UniRef90_UPI00157AB11B
chromosome	cds	18432	18647	+	HEMEPE_00022		(pseudo) hypothetical protein	SO:0001217, UniRef:UniRef50_UPI0030D207EF, UniRef:UniRef50_UPI00313C8402, UniRef:UniRef90_UPI0030D207EF
chromosome	cds	18862	19866	+	HEMEPE_00023	argF	ornithine carbamoyltransferase	EC:2.1.3.3, GO:0004585, GO:0042450, KEGG:K00611, SO:0001217, UniRef:UniRef50_Q73P70, UniRef:UniRef90_UPI0030D112EC
chromosome	cds	20070	20708	+	HEMEPE_00024		hypothetical protein	SO:0001217, UniRef:UniRef50_UPI002577C3B6, UniRef:UniRef90_UPI002577C3B6
chromosome	cds	20864	21085	+	HEMEPE_00025		transposase	SO:0001217, UniRef:UniRef50_UPI0030CBB50C, UniRef:UniRef90_UPI00248F60C7
chromosome	cds	21235	22101	+	HEMEPE_00026		IS256 family transposase	GO:0004803, SO:0001217, UniRef:UniRef50_K0P6G5, UniRef:UniRef90_UPI0030D4C5B9
chromosome	cds	22421	22894	+	HEMEPE_00027		hypothetical protein
chromosome	cds	22857	22982	-	HEMEPE_00028		(pseudo) hypothetical protein	SO:0001217, UniRef:UniRef50_UPI00313C41D2, UniRef:UniRef90_UPI00313C41D2
chromosome	cds	23284	24096	+	HEMEPE_00029		hypothetical protein	SO:0001217, UniRef:UniRef50_UPI0030D087D5
chromosome	cds	24362	24985	-	HEMEPE_00030	udk	uridine kinase	EC:2.7.1.48, GO:0004849, KEGG:K00876, SO:0001217, UniRef:UniRef50_A0A3G9JJ79, UniRef:UniRef90_UPI00313CAC32
chromosome	cds	25002	25427	-	HEMEPE_00031	ruvX	Holliday junction resolvase RuvX	EC:3.1.21.10, GO:0006364, RefSeq:WP_174481257.1, SO:0001217, UniParc:UPI00157B20A2, UniRef:UniRef100_UPI00157B20A2, UniRef:UniRef50_A0A846TPH5, UniRef:UniRef90_UPI0030CD7503
chromosome	cds	25544	25684	-	HEMEPE_00032		hypothetical protein
chromosome	cds	25805	26638	-	HEMEPE_00033		hypothetical protein	SO:0001217, UniRef:UniRef50_UPI0030D1E460, UniRef:UniRef90_UPI0030D1E460
chromosome	cds	27856	28884	+	HEMEPE_00034	plsX	phosphate acyltransferase PlsX	EC:2.3.1.274, GO:0008610, GO:0043811, KEGG:K03621, SO:0001217, UniRef:UniRef50_A0A222EN90, UniRef:UniRef90_UPI0030CF2B5E
chromosome	cds	28913	29632	+	HEMEPE_00035	rnc	ribonuclease III	EC:3.1.26.3, GO:0003723, GO:0004525, GO:0006364, GO:0006396, SO:0001217, UniRef:UniRef50_A0A846U3S9, UniRef:UniRef90_UPI0013C71922
chromosome	cds	29635	33195	+	HEMEPE_00036		ABC transporter permease	SO:0001217, UniRef:UniRef50_UPI00313C808D, UniRef:UniRef90_UPI00313C808D
chromosome	cds	33313	34155	+	HEMEPE_00037		hypothetical protein	SO:0001217, UniRef:UniRef50_UPI0013CB2182, UniRef:UniRef90_UPI0030D22024
chromosome	cds	34537	34758	+	HEMEPE_00038		transposase	SO:0001217, UniRef:UniRef50_UPI0030CBB50C, UniRef:UniRef90_UPI00248F60C7
chromosome	cds	34908	35669	+	HEMEPE_00039		IS256 family transposase	GO:0004803, SO:0001217, UniRef:UniRef50_A0AAT9G8K7, UniRef:UniRef90_UPI00249003F1
chromosome	cds	35642	35773	+	HEMEPE_00040		hypothetical protein	SO:0001217, UniRef:UniRef50_UPI00248F697D, UniRef:UniRef90_UPI00313B026A
chromosome	cds	35829	36113	-	HEMEPE_00041	sepF	cell division protein SepF	RefSeq:WP_174480582.1, SO:0001217, UniParc:UPI0013CB3838, UniRef:UniRef100_UPI0013CB3838, UniRef:UniRef50_UPI003243BFB6, UniRef:UniRef90_UPI003243BFB6
chromosome	cds	36120	37274	-	HEMEPE_00042	ftsZ	cell division protein FtsZ	GO:0000910, GO:0003924, GO:0005525, KEGG:K03531, SO:0001217, UniRef:UniRef50_Q6F172, UniRef:UniRef90_UPI0013CC4E76
chromosome	cds	37310	38590	-	HEMEPE_00043		SHS2 domain-containing protein	SO:0001217, UniRef:UniRef50_A0A846TVZ0, UniRef:UniRef90_UPI00157A99D3
chromosome	cds	38612	39562	-	HEMEPE_00044	rsmH	16S rRNA (cytosine(1402)-N(4))-methyltransferase RsmH	EC:2.1.1.199, GO:0016434, KEGG:K03438, SO:0001217, UniRef:UniRef50_Q6F170, UniRef:UniRef90_UPI00157A368E
chromosome	cds	39568	39999	-	HEMEPE_00045	mraZ	division/cell wall cluster transcriptional repressor MraZ	GO:0003700, GO:0006355, SO:0001217, UniRef:UniRef50_A0A846TZX0, UniRef:UniRef90_UPI00210674E0
chromosome	cds	40284	41126	-	HEMEPE_00046	bspA	BspA family leucine-rich repeat surface protein	SO:0001217, UniRef:UniRef50_UPI0013CACA80
chromosome	cds	41588	42355	-	HEMEPE_00047		hypothetical protein	SO:0001217, UniRef:UniRef50_UPI0030D07F61, UniRef:UniRef90_UPI0030D07F61
chromosome	cds	42598	43134	-	HEMEPE_00048	bspA	BspA family leucine-rich repeat surface protein	SO:0001217, UniRef:UniRef50_UPI0013CACA80
chromosome	cds	43287	45221	-	HEMEPE_00049		hypothetical protein	SO:0001217, UniRef:UniRef50_UPI0013CD6B78, UniRef:UniRef90_UPI0013CD6B78
chromosome	cds	45420	46007	-	HEMEPE_00050		hypothetical protein	SO:0001217, UniRef:UniRef50_UPI0013CD8C65, UniRef:UniRef90_UPI0013CD8C65
chromosome	cds	46084	46770	-	HEMEPE_00051		hypothetical protein	SO:0001217, UniRef:UniRef50_UPI00157AFAFA, UniRef:UniRef90_UPI00157AFAFA
chromosome	cds	47055	47168	+	HEMEPE_00052		hypothetical protein
chromosome	cds	47543	48187	-	HEMEPE_00053		ECF transporter S component	KEGG:K23675, SO:0001217, UniRef:UniRef50_UPI00313E0C46, UniRef:UniRef90_UPI00157B703D
chromosome	cds	48287	48841	+	HEMEPE_00054		inorganic diphosphatase	SO:0001217, UniRef:UniRef50_Q6F0S1, UniRef:UniRef90_UPI00157AAE9E
chromosome	ncRNA-region	48894	49072	+			Cobalamin riboswitch aptamer	RFAM:RF00174, SO:0000035
chromosome	cds	49197	49751	+	HEMEPE_00055		ECF transporter S component	SO:0001217, UniRef:UniRef50_A0A846U188
chromosome	cds	49837	49992	-	HEMEPE_00056		J domain-containing protein	RefSeq:WP_339049056.1, SO:0001217, UniParc:UPI0030CC1D4E, UniRef:UniRef100_UPI0030D34BF1, UniRef:UniRef50_UPI0030D34BF1, UniRef:UniRef90_UPI0030D34BF1
chromosome	cds	50263	50547	-	HEMEPE_00057		hypothetical protein
chromosome	cds	50892	51221	-	HEMEPE_00058		hypothetical protein
chromosome	cds	51236	51475	-	HEMEPE_00059		hypothetical protein	RefSeq:WP_338957635.1, SO:0001217, UniParc:UPI0030CEF575, UniRef:UniRef100_UPI0030CEF575, UniRef:UniRef50_UPI0030CBFDA1, UniRef:UniRef90_UPI0030CBFDA1
chromosome	cds	51629	52297	-	HEMEPE_00060		FtsX-like permease family protein	SO:0001217, UniRef:UniRef50_UPI00313D0ABD, UniRef:UniRef90_UPI00313D0ABD
chromosome	cds	52636	53199	-	HEMEPE_00061		(pseudo) hypothetical protein	SO:0001217, UniRef:UniRef50_UPI0030D204F6, UniRef:UniRef90_UPI0030D204F6
chromosome	cds	53989	54267	+	HEMEPE_00062		transposase	SO:0001217, UniRef:UniRef50_E7FTV0, UniRef:UniRef90_UPI0030CEBB7F
chromosome	cds	54309	55109	+	HEMEPE_00063		Integrase catalytic domain-containing protein	SO:0001217, UniRef:UniRef50_A0A9W5PXP5
chromosome	cds	55376	56161	+	HEMEPE_00064		hypothetical protein	SO:0001217, UniRef:UniRef50_UPI00157A276D, UniRef:UniRef90_UPI0013CA3994
chromosome	cds	56161	57063	+	HEMEPE_00065		hypothetical protein	SO:0001217, UniRef:UniRef50_UPI0013CD9274, UniRef:UniRef90_UPI0030D280B3
chromosome	cds	57064	57582	+	HEMEPE_00066		hypothetical protein	SO:0001217, UniRef:UniRef50_UPI00157A40C6
chromosome	cds	57586	57936	+	HEMEPE_00067		hypothetical protein	SO:0001217, UniRef:UniRef50_UPI0013C78BBE, UniRef:UniRef90_UPI00157AE1B5
chromosome	cds	57980	59347	+	HEMEPE_00068		hypothetical protein	SO:0001217, UniRef:UniRef50_UPI00313E274D
chromosome	cds	59352	60833	+	HEMEPE_00069		phage terminase large subunit	KEGG:K06909, SO:0001217, UniRef:UniRef50_UPI00157AFA7B, UniRef:UniRef90_UPI00313CC0C6
chromosome	cds	60827	62182	+	HEMEPE_00070		phage portal protein	SO:0001217, UniRef:UniRef50_UPI00157B30AF, UniRef:UniRef90_UPI00157B30AF
chromosome	cds	62163	65015	+	HEMEPE_00071		transposase	SO:0001217, UniRef:UniRef50_UPI00313AD356
chromosome	cds	65192	65413	+	HEMEPE_00072		hypothetical protein
chromosome	cds	65559	68117	-	HEMEPE_00073		hypothetical protein	PFAM:PF00161.24
chromosome	cds	68238	68429	-	HEMEPE_00074		hypothetical protein	SO:0001217, UniRef:UniRef50_UPI00157AB6FE
chromosome	cds	68429	68563	-	HEMEPE_00075		hypothetical protein
chromosome	cds	68556	68915	-	HEMEPE_00076		hypothetical protein	SO:0001217, UniRef:UniRef50_UPI00313E92F4
chromosome	cds	68930	69070	-	HEMEPE_00077		(pseudo) hypothetical protein	SO:0001217, UniRef:UniRef50_UPI0030CEB0AC, UniRef:UniRef90_UPI0030CEB0AC
chromosome	cds	69063	69791	-	HEMEPE_00078		ERF family protein	SO:0001217, UniRef:UniRef50_UPI00157B50C8, UniRef:UniRef90_UPI00157AE729
chromosome	cds	69806	69976	-	HEMEPE_00079		hypothetical protein	SO:0001217, UniRef:UniRef50_UPI00157BAC96, UniRef:UniRef90_UPI00313B7A2A
chromosome	cds	69979	70101	-	HEMEPE_00080		hypothetical protein
chromosome	cds	70106	70288	-	HEMEPE_00081		hypothetical protein	RefSeq:WP_174479907.1, SO:0001217, UniParc:UPI00157B9604, UniRef:UniRef100_UPI00157B9604, UniRef:UniRef50_UPI0013C6D8DA, UniRef:UniRef90_UPI0013CC2C6E
chromosome	cds	70278	70433	-	HEMEPE_00082		hypothetical protein	SO:0001217, UniRef:UniRef50_UPI00157B1D77, UniRef:UniRef90_UPI0030D2B0BD
chromosome	cds	70439	70555	-	HEMEPE_00083		hypothetical protein
chromosome	cds	70567	70686	-	HEMEPE_00084		hypothetical protein
chromosome	cds	70923	71054	-	HEMEPE_00085		(pseudo) hypothetical protein	SO:0001217, UniRef:UniRef50_UPI00157A6F7F, UniRef:UniRef90_UPI0030CF67CA
chromosome	cds	71400	71726	-	HEMEPE_00086		hypothetical protein	PFAM:PF03382.20
chromosome	cds	71896	71991	-	HEMEPE_00087		(pseudo) hypothetical protein	SO:0001217, UniRef:UniRef50_UPI00313D7CED, UniRef:UniRef90_UPI0030D20D7A
chromosome	cds	72207	72299	-	HEMEPE_00088		(pseudo) hypothetical protein	SO:0001217, UniRef:UniRef50_UPI0030CDC650, UniRef:UniRef90_UPI0030CDC650
chromosome	cds	72525	73379	+	HEMEPE_00089		DUF1295 domain-containing protein	SO:0001217, UniRef:UniRef50_UPI00157AB9CA, UniRef:UniRef90_UPI00157AB9CA
chromosome	cds	73414	74523	-	HEMEPE_00090	dnaJ	DnaJ C-terminal domain-containing protein	SO:0001217, UniRef:UniRef50_A0A846U007, UniRef:UniRef90_UPI00157A41B0
chromosome	cds	74544	76391	-	HEMEPE_00091	dnaK	molecular chaperone DnaK	GO:0005524, GO:0006457, GO:0016887, SO:0001217, UniRef:UniRef50_P0DJM2, UniRef:UniRef90_A0A411NK73
chromosome	cds	76406	77050	-	HEMEPE_00092	grpE	nucleotide exchange factor GrpE	KEGG:K03687, RefSeq:WP_281748893.1, SO:0001217, UniParc:UPI0011F6ECFD, UniRef:UniRef100_UPI0011F6ECFD, UniRef:UniRef50_UPI0013CAFD49, UniRef:UniRef90_UPI0013CAFD49
chromosome	cds	77066	78079	-	HEMEPE_00093	hrcA	heat-inducible transcriptional repressor HrcA	GO:0003677, GO:0006355, KEGG:K03705, SO:0001217, UniRef:UniRef50_W6AA46, UniRef:UniRef90_UPI0013CB7AEF
chromosome	cds	78163	80304	-	HEMEPE_00094		ATP-dependent Clp protease ATP-binding subunit	SO:0001217, UniRef:UniRef50_Q88VX7, UniRef:UniRef90_UPI00157B9133
chromosome	cds	80632	81780	+	HEMEPE_00095		(pseudo) hypothetical protein	SO:0001217, UniRef:UniRef50_UPI00157A6E4C, UniRef:UniRef90_UPI00157A6E4C
chromosome	cds	81978	82196	+	HEMEPE_00096		hypothetical protein	SO:0001217, UniRef:UniRef50_UPI00313C147D
chromosome	cds	82417	82941	+	HEMEPE_00097		hypothetical protein	SO:0001217, UniRef:UniRef50_UPI00157BB347, UniRef:UniRef90_UPI00157BB347
chromosome	cds	83104	83556	+	HEMEPE_00098		DxFTY motif-containing membrane protein	SO:0001217, UniRef:UniRef50_A0A846TW71, UniRef:UniRef90_UPI00157A34F7
chromosome	cds	83918	84316	+	HEMEPE_00099		hypothetical protein
chromosome	cds	84405	85385	+	HEMEPE_00100		IS256 family transposase	GO:0004803, SO:0001217, UniRef:UniRef50_UPI002729D7D7, UniRef:UniRef90_UPI0030D35648
chromosome	cds	85358	85489	+	HEMEPE_00101		hypothetical protein	SO:0001217, UniRef:UniRef50_UPI00248F697D, UniRef:UniRef90_UPI00313B026A
chromosome	cds	85476	86075	-	HEMEPE_00102		hypothetical protein
chromosome	cds	86065	86751	-	HEMEPE_00103		ribulose-phosphate 3-epimerase	SO:0001217, UniRef:UniRef50_A0A846U8R7, UniRef:UniRef90_UPI00157A52A2
chromosome	cds	86765	87646	-	HEMEPE_00104	rsgA	ribosome small subunit-dependent GTPase A	EC:3.1.3.100, EC:3.6.1.-, GO:0003924, GO:0005525, GO:0006412, GO:0043022, KEGG:K06949, SO:0001217, UniRef:UniRef50_UPI0030D46E11, UniRef:UniRef90_UPI0030D46E11
chromosome	cds	87659	88630	-	HEMEPE_00105		serine/threonine-protein kinase	SO:0001217, UniRef:UniRef50_A0A846TRZ7, UniRef:UniRef90_UPI00248F7E26
chromosome	cds	88715	89464	-	HEMEPE_00106		protein phosphatase 2C domain-containing protein	EC:3.1.3.16, KEGG:K20074, SO:0001217, UniRef:UniRef50_A0A846U495, UniRef:UniRef90_UPI00157A6168
chromosome	cds	89476	90231	-	HEMEPE_00107		methyltransferase domain-containing protein	SO:0001217, UniRef:UniRef50_UPI0030D37342, UniRef:UniRef90_UPI0030D37342
chromosome	cds	90438	90758	-	HEMEPE_00108	nusB	transcription antitermination factor NusB	SO:0001217, UniRef:UniRef50_UPI00313B29E2, UniRef:UniRef90_UPI00313B29E2
chromosome	cds	90913	91281	-	HEMEPE_00109		PQ-loop domain-containing transporter	SO:0001217, UniRef:UniRef50_UPI002022B130, UniRef:UniRef90_UPI00313EC018
chromosome	cds	91287	91634	-	HEMEPE_00110		SemiSWEET family sugar transporter	RefSeq:WP_174481527.1, SO:0001217, UniParc:UPI00157AB25A, UniRef:UniRef100_UPI00157AB25A, UniRef:UniRef50_UPI002022C7B5, UniRef:UniRef90_UPI0025767A84
chromosome	cds	92471	92746	+	HEMEPE_00111		hypothetical protein	SO:0001217, UniRef:UniRef50_UPI00157A7CB2, UniRef:UniRef90_UPI00157A7CB2
chromosome	cds	93088	93951	-	HEMEPE_00112	degV	DegV family protein	SO:0001217, UniRef:UniRef50_A0A846TZY1, UniRef:UniRef90_UPI00157ADA66
chromosome	cds	94123	94434	-	HEMEPE_00113		single-stranded DNA-binding protein	SO:0001217, UniRef:UniRef50_A0A846U8T7, UniRef:UniRef90_UPI00313D99B3
chromosome	cds	94635	94883	-	HEMEPE_00114		hypothetical protein	SO:0001217, UniRef:UniRef50_UPI0013C98915
chromosome	cds	94859	95263	-	HEMEPE_00115		(pseudo) hypothetical protein	SO:0001217, UniRef:UniRef50_UPI0030CCF17B, UniRef:UniRef90_UPI0030CCF17B
chromosome	cds	95397	95801	+	HEMEPE_00116		(pseudo) hypothetical protein	SO:0001217, UniRef:UniRef50_UPI0030D4BD62, UniRef:UniRef90_UPI0030D4BD62
chromosome	cds	95809	96264	+	HEMEPE_00117		(pseudo) hypothetical protein	SO:0001217, UniRef:UniRef50_UPI0030CF0CC7, UniRef:UniRef50_UPI0030D4BD62, UniRef:UniRef90_UPI0030CF0CC7, UniRef:UniRef90_UPI0030D4BD62
chromosome	cds	96595	96936	+	HEMEPE_00118		hypothetical protein
chromosome	cds	97034	97306	+	HEMEPE_00119		(pseudo) ATP-binding cassette domain-containing protein	SO:0001217, UniRef:UniRef50_UPI0030D5A32F, UniRef:UniRef90_UPI0030D5A32F
chromosome	cds	97297	97674	+	HEMEPE_00120		hypothetical protein	SO:0001217, UniRef:UniRef50_UPI0030CD8119, UniRef:UniRef90_UPI0030CD8119
chromosome	cds	97757	98389	+	HEMEPE_00121		IS256 family transposase	SO:0001217, UniRef:UniRef50_UPI00157B3A08
chromosome	cds	98405	98713	-	HEMEPE_00122		transposase	SO:0001217, UniRef:UniRef50_UPI00157ADA72, UniRef:UniRef90_UPI0033402CD4
chromosome	cds	98761	99240	-	HEMEPE_00123		IS256 family transposase	GO:0004803, SO:0001217, UniRef:UniRef50_UPI00313ED6DB, UniRef:UniRef90_UPI0030CCE17E
chromosome	cds	99390	99611	-	HEMEPE_00124		transposase	SO:0001217, UniRef:UniRef50_UPI0030CBB50C, UniRef:UniRef90_UPI00248F60C7
chromosome	cds	99820	100269	+	HEMEPE_00125		transposase	SO:0001217, UniRef:UniRef50_UPI00313ED6DB, UniRef:UniRef90_UPI002493C89B
chromosome	cds	100359	100727	-	HEMEPE_00126		(pseudo) hypothetical protein	SO:0001217, UniRef:UniRef50_UPI0030CD29D8, UniRef:UniRef90_UPI0030CD29D8
chromosome	cds	100681	101223	-	HEMEPE_00127		hypothetical protein	SO:0001217, UniRef:UniRef50_UPI00313E458C, UniRef:UniRef90_UPI00313E9DBE
chromosome	cds	101268	101993	-	HEMEPE_00128		hypothetical protein
chromosome	cds	101997	102893	-	HEMEPE_00129	era	GTPase Era	GO:0003723, GO:0005525, SO:0001217, UniRef:UniRef50_A0A846UCM9, UniRef:UniRef90_UPI00157AA8E3
chromosome	cds	102897	103331	-	HEMEPE_00130	cdd	cytidine deaminase	EC:3.5.4.5, GO:0004126, GO:0005737, GO:0008270, GO:0008655, GO:0009972, KEGG:K01489, SO:0001217, UniRef:UniRef50_A0A4R0XKD6, UniRef:UniRef90_UPI00157B2DD8
chromosome	cds	103343	103813	-	HEMEPE_00131	ybeY	Endoribonuclease YbeY	SO:0001217, UniRef:UniRef50_A0A846TPR3
chromosome	cds	103964	104269	-	HEMEPE_00132		(pseudo) hypothetical protein	SO:0001217, UniRef:UniRef50_UPI00157A234A, UniRef:UniRef90_UPI00157A234A
chromosome	cds	104262	104693	-	HEMEPE_00133		ATP-binding cassette domain-containing protein	SO:0001217, UniRef:UniRef50_UPI00313E26C0, UniRef:UniRef90_UPI0037DBF89E
chromosome	cds	104633	105364	-	HEMEPE_00134		hypothetical protein	PFAM:PF00005.33
chromosome	cds	105349	105867	-	HEMEPE_00135		(pseudo) hypothetical protein	SO:0001217, UniRef:UniRef50_UPI0030D589A2, UniRef:UniRef50_UPI00313A7DAF, UniRef:UniRef90_UPI0030D589A2
chromosome	cds	105985	106362	+	HEMEPE_00136		transposase	SO:0001217, UniRef:UniRef50_K0PB27, UniRef:UniRef90_UPI002493B7D2
chromosome	cds	106356	106700	+	HEMEPE_00137		Mutator family transposase	SO:0001217, UniRef:UniRef50_A0A1R4JPL4
chromosome	cds	106687	107241	-	HEMEPE_00138		transposase	SO:0001217, UniRef:UniRef50_UPI0031330E01, UniRef:UniRef90_UPI0032494C99
chromosome	cds	107298	107552	-	HEMEPE_00139		transposase	SO:0001217, UniRef:UniRef50_UPI0024C669E7, UniRef:UniRef90_UPI0024C669E7
chromosome	cds	107776	107922	-	HEMEPE_00140		(pseudo) transposase	SO:0001217, UniRef:UniRef50_UPI00207989AD, UniRef:UniRef50_UPI00324F90F0, UniRef:UniRef90_UPI0030D05008
chromosome	cds	108204	110210	+	HEMEPE_00141	tkt	transketolase	EC:2.2.1.1, GO:0004802, KEGG:K00615, SO:0001217, UniRef:UniRef50_M9WD39, UniRef:UniRef90_UPI00157BAF65
chromosome	cds	110224	110460	+	HEMEPE_00142	yneF	YneF family protein	KEGG:K09976, SO:0001217, UniRef:UniRef50_A0A929L5C3, UniRef:UniRef90_UPI0030D06025
chromosome	cds	110675	110896	+	HEMEPE_00143		transposase	SO:0001217, UniRef:UniRef50_UPI0030CBB50C, UniRef:UniRef90_UPI00248F60C7
chromosome	cds	111046	111912	+	HEMEPE_00144		IS256 family transposase	GO:0004803, SO:0001217, UniRef:UniRef50_K0P6G5, UniRef:UniRef90_UPI0030D4C5B9
chromosome	cds	111899	112342	-	HEMEPE_00145		hypothetical protein	SO:0001217, UniRef:UniRef50_UPI0013C8C0F8, UniRef:UniRef90_UPI0013C8C0F8
chromosome	cds	112592	112744	-	HEMEPE_00146		hypothetical protein	RefSeq:WP_339039900.1, SO:0001217, UniParc:UPI0030CB5853, UniRef:UniRef100_UPI0030CB5853, UniRef:UniRef50_UPI0030CB0F72, UniRef:UniRef90_UPI0030CB0F72
chromosome	cds	112949	113215	-	HEMEPE_00147	rpsO	30S ribosomal protein S15	GO:0003735, GO:0005840, GO:0006412, SO:0001217, UniRef:UniRef50_A0A846TWE9, UniRef:UniRef90_UPI00157B2140
chromosome	cds	113318	114094	-	HEMEPE_00148	plsY	glycerol-3-phosphate 1-O-acyltransferase PlsY	EC:2.3.1.15, EC:2.3.1.275, GO:0005886, GO:0006654, GO:0008374, KEGG:K08591, SO:0001217, UniRef:UniRef50_A0A846U4K2, UniRef:UniRef90_UPI001220407C
chromosome	cds	114137	114442	-	HEMEPE_00149		SemiSWEET family sugar transporter	SO:0001217, UniRef:UniRef50_UPI00157AC33C, UniRef:UniRef90_UPI00157AC33C
chromosome	cds	114435	114725	-	HEMEPE_00150		PQ-loop domain-containing transporter	RefSeq:WP_174481052.1, SO:0001217, UniParc:UPI00157AA3C8, UniRef:UniRef100_UPI00157AA3C8, UniRef:UniRef50_UPI0020229C88, UniRef:UniRef90_UPI00313B7447
chromosome	cds	114843	115007	-	HEMEPE_00151		hypothetical protein	SO:0001217, UniRef:UniRef50_UPI00313E235E, UniRef:UniRef90_UPI0030D3CD9B
chromosome	cds	115069	115209	-	HEMEPE_00152		hypothetical protein	SO:0001217, UniRef:UniRef50_UPI001E6361A9, UniRef:UniRef90_UPI001E6361A9
chromosome	cds	115318	115557	-	HEMEPE_00153		(pseudo) hypothetical protein	SO:0001217, UniRef:UniRef50_UPI00157B6908, UniRef:UniRef90_UPI00157B6908
chromosome	cds	115566	116465	-	HEMEPE_00154		(pseudo) Transmembrane protein	SO:0001217, UniRef:UniRef50_R4U708, UniRef:UniRef50_UPI00313D9DD4, UniRef:UniRef90_UPI0025753479, UniRef:UniRef90_UPI00313D9DD4
chromosome	cds	116724	117119	+	HEMEPE_00155		GNAT family N-acetyltransferase	SO:0001217, UniRef:UniRef50_UPI0030D4AC54, UniRef:UniRef90_UPI0030D0D932
chromosome	cds	117173	117472	+	HEMEPE_00156		hypothetical protein	PFAM:PF00023.36, PFAM:PF12796.13, PFAM:PF13606.12, PFAM:PF13637.12, PFAM:PF13857.12
chromosome	cds	117562	118314	+	HEMEPE_00157		hypothetical protein	PFAM:PF00023.36, PFAM:PF12796.13, PFAM:PF13606.12, PFAM:PF13637.12, PFAM:PF13857.12, PFAM:PF24521.2
chromosome	cds	118525	118719	+	HEMEPE_00158		(pseudo) hypothetical protein	SO:0001217, UniRef:UniRef50_UPI00313BC352, UniRef:UniRef90_UPI00313BC352
chromosome	cds	119089	119694	+	HEMEPE_00159		hypothetical protein	SO:0001217, UniRef:UniRef50_UPI0030D08563, UniRef:UniRef90_UPI0030D08563
chromosome	cds	119739	119936	+	HEMEPE_00160		(pseudo) hypothetical protein	SO:0001217, UniRef:UniRef50_UPI00157AA61F, UniRef:UniRef50_UPI00313A958C, UniRef:UniRef90_UPI0030CEF170, UniRef:UniRef90_UPI00313A958C
chromosome	cds	120008	121720	-	HEMEPE_00161		ribonuclease J	RefSeq:WP_338987718.1, SO:0001217, UniParc:UPI0030D13007, UniRef:UniRef100_UPI0030D13007, UniRef:UniRef50_A0A2P6FBM6, UniRef:UniRef90_UPI00157ACCDB
chromosome	cds	121881	122471	-	HEMEPE_00162	def	peptide deformylase	EC:3.5.1.88, GO:0036211, GO:0042586, KEGG:K01462, SO:0001217, UniRef:UniRef50_A0A846U8M8, UniRef:UniRef90_UPI001E5B4C16
chromosome	cds	122573	123130	+	HEMEPE_00163	rsmD	16S rRNA (guanine(966)-N(2))-methyltransferase RsmD	EC:2.1.1.171, KEGG:K08316, SO:0001217, UniRef:UniRef50_A0A846TW70, UniRef:UniRef90_UPI00157AC865
chromosome	cds	123145	123723	+	HEMEPE_00164	gmk	guanylate kinase	EC:2.7.4.8, GO:0004385, GO:0006163, SO:0001217, UniRef:UniRef50_R4UKX7, UniRef:UniRef90_UPI0013C98A5A
chromosome	cds	123913	124443	+	HEMEPE_00165		hypothetical protein	SO:0001217, UniRef:UniRef50_UPI0030CC992C, UniRef:UniRef90_UPI0030CC6C15
chromosome	cds	124657	125331	+	HEMEPE_00166	disA	DNA integrity scanning protein DisA nucleotide-binding domain protein	EC:2.7.7.85, KEGG:K18672, SO:0001217, UniRef:UniRef50_A0A846U0Z8, UniRef:UniRef90_UPI00157B5BA5
chromosome	cds	125334	126107	+	HEMEPE_00167		type III pantothenate kinase	EC:2.7.1.33, KEGG:K03525, SO:0001217, UniRef:UniRef50_UPI0013CD6CC6, UniRef:UniRef90_UPI0013CD6CC6
chromosome	cds	126152	126427	+	HEMEPE_00168		hypothetical protein
chromosome	cds	126513	127844	+	HEMEPE_00169		(pseudo) hypothetical protein	SO:0001217, UniRef:UniRef50_UPI001E4AF0CF, UniRef:UniRef90_UPI001E4AF0CF
chromosome	cds	127868	129040	+	HEMEPE_00170	thiI	tRNA uracil 4-sulfurtransferase ThiI	EC:2.8.1.4, KEGG:K03151, SO:0001217, UniRef:UniRef50_A0A846U003, UniRef:UniRef90_UPI00157B2083
chromosome	cds	129124	130353	-	HEMEPE_00171		IS256 family transposase	GO:0004803, SO:0001217, UniRef:UniRef50_A0A345JPG3, UniRef:UniRef90_UPI00157B7BC3
chromosome	cds	130528	131250	-	HEMEPE_00172		ankyrin repeat domain-containing protein	SO:0001217, UniRef:UniRef50_UPI00157A5D56
chromosome	cds	131562	134684	+	HEMEPE_00173		DNA polymerase III subunit alpha	EC:2.7.7.7, KEGG:K02337, SO:0001217, UniRef:UniRef50_A0A846TRP9, UniRef:UniRef90_UPI00157B5BC3
chromosome	cds	134782	135249	-	HEMEPE_00174		hypothetical protein	SO:0001217, UniRef:UniRef50_UPI00157A9670, UniRef:UniRef90_UPI00313DF8BA
chromosome	cds	135954	136127	+	HEMEPE_00175		hypothetical protein
chromosome	cds	136132	137601	+	HEMEPE_00176		phage terminase large subunit	KEGG:K06909, SO:0001217, UniRef:UniRef50_UPI00157AFA7B, UniRef:UniRef90_UPI00157AFA7B
chromosome	cds	137604	138965	+	HEMEPE_00177		phage portal protein	SO:0001217, UniRef:UniRef50_UPI00157B30AF, UniRef:UniRef90_UPI00157B2E4B
chromosome	cds	139110	141110	+	HEMEPE_00178		(pseudo) transposase	SO:0001217, UniRef:UniRef50_UPI00313AD356, UniRef:UniRef50_UPI0032432FFF, UniRef:UniRef90_UPI00313CC82F, UniRef:UniRef90_UPI00313F1E7C
chromosome	cds	141130	141849	+	HEMEPE_00179		hypothetical protein	SO:0001217, UniRef:UniRef50_UPI00313C6B8A, UniRef:UniRef90_UPI0030CEF37A
chromosome	cds	141898	142116	+	HEMEPE_00180		(pseudo) hypothetical protein	SO:0001217, UniRef:UniRef50_UPI0030D3CB27, UniRef:UniRef50_UPI00313AF502, UniRef:UniRef90_UPI00313DF589
chromosome	cds	142299	144164	-	HEMEPE_00181		hypothetical protein	PFAM:PF00161.24
chromosome	cds	144285	144476	-	HEMEPE_00182		hypothetical protein	SO:0001217, UniRef:UniRef50_UPI00157AB6FE, UniRef:UniRef90_UPI00157B60B6
chromosome	cds	144476	144604	-	HEMEPE_00183		hypothetical protein
chromosome	cds	144604	145116	-	HEMEPE_00184		hypothetical protein	SO:0001217, UniRef:UniRef50_UPI00157AA738, UniRef:UniRef90_UPI00157B0D8D
chromosome	cds	145094	145816	-	HEMEPE_00185		ERF family protein	SO:0001217, UniRef:UniRef50_UPI00157B50C8, UniRef:UniRef90_UPI00157AE729
chromosome	cds	145831	146001	-	HEMEPE_00186		hypothetical protein	RefSeq:WP_342260826.1, SO:0001217, UniParc:UPI0027A4B98D, UniRef:UniRef100_UPI0027A4B98D, UniRef:UniRef50_UPI00157BAC96, UniRef:UniRef90_UPI0013C5C33C
chromosome	cds	146017	146223	-	HEMEPE_00187		hypothetical protein	SO:0001217, UniRef:UniRef50_UPI0013C72E5A, UniRef:UniRef90_UPI00313EFD26
chromosome	cds	146226	146408	-	HEMEPE_00188		hypothetical protein	SO:0001217, UniRef:UniRef50_UPI0013C6D8DA, UniRef:UniRef90_UPI0013CC2C6E
chromosome	cds	146398	146553	-	HEMEPE_00189		hypothetical protein	SO:0001217, UniRef:UniRef50_UPI00157B1D77
chromosome	cds	146559	146675	-	HEMEPE_00190		hypothetical protein
chromosome	cds	146689	147066	-	HEMEPE_00191		(pseudo) hypothetical protein	SO:0001217, UniRef:UniRef50_UPI0013CD16B8, UniRef:UniRef50_UPI0030CA8DF4, UniRef:UniRef90_UPI00157A23A9
chromosome	cds	147280	148440	-	HEMEPE_00192		Mbov_0401 family ICE element transposase-like protein	SO:0001217, UniRef:UniRef50_UPI00157AD45D
chromosome	cds	148514	150226	+	HEMEPE_00193		hypothetical protein	SO:0001217, UniRef:UniRef50_UPI00157A47F8, UniRef:UniRef90_UPI00157A47F8
chromosome	cds	150369	150458	+	HEMEPE_00194		hypothetical protein
chromosome	cds	150436	150975	+	HEMEPE_00195		hypothetical protein	SO:0001217, UniRef:UniRef50_UPI0030CC80D6
chromosome	cds	150979	153006	-	HEMEPE_00196		hypothetical protein	SO:0001217, UniRef:UniRef50_UPI00157BA26B, UniRef:UniRef90_UPI0030CB1B6D
chromosome	cds	152957	154198	-	HEMEPE_00197		hypothetical protein	SO:0001217, UniRef:UniRef50_UPI00157B84EC, UniRef:UniRef90_UPI00157AF3C0
chromosome	cds	154217	154339	-	HEMEPE_00198		hypothetical protein
chromosome	cds	154344	156260	-	HEMEPE_00199		hypothetical protein	SO:0001217, UniRef:UniRef50_UPI0013C69D6F
chromosome	cds	156264	157232	-	HEMEPE_00200		(pseudo) hypothetical protein	SO:0001217, UniRef:UniRef50_UPI00157AF00B, UniRef:UniRef50_UPI00157B11C7, UniRef:UniRef90_UPI0030D5E565, UniRef:UniRef90_UPI00313B61C1
chromosome	cds	157211	157981	-	HEMEPE_00201		hypothetical protein	SO:0001217, UniRef:UniRef50_UPI00157AB76C, UniRef:UniRef90_UPI0030CC5F8B
chromosome	cds	157996	159180	-	HEMEPE_00202		hypothetical protein	SO:0001217, UniRef:UniRef50_UPI00157B4ACD, UniRef:UniRef90_UPI00157AAE14
chromosome	cds	159199	159576	-	HEMEPE_00203		hypothetical protein	SO:0001217, UniRef:UniRef50_UPI00157B90B1, UniRef:UniRef90_UPI001AEDCEFF
chromosome	cds	159594	159779	-	HEMEPE_00204		hypothetical protein	SO:0001217, UniRef:UniRef50_UPI00157AEA44, UniRef:UniRef90_UPI00157AEA44
chromosome	cds	159781	159969	-	HEMEPE_00205		hypothetical protein	RefSeq:WP_174481134.1, SO:0001217, UniParc:UPI00157AC682, UniRef:UniRef100_UPI00157AC682, UniRef:UniRef50_UPI00157AAC76, UniRef:UniRef90_UPI0013CD32F8
chromosome	cds	160012	160170	-	HEMEPE_00206		hypothetical protein	SO:0001217, UniRef:UniRef50_UPI0013CDB5A8, UniRef:UniRef90_UPI002490E74F
chromosome	cds	160186	161010	-	HEMEPE_00207		hypothetical protein	SO:0001217, UniRef:UniRef50_UPI00157A276D, UniRef:UniRef90_UPI0013C9AA7C
chromosome	cds	161022	161258	-	HEMEPE_00208		hypothetical protein	SO:0001217, UniRef:UniRef50_UPI00157B71D9, UniRef:UniRef90_UPI00157B71D9
chromosome	cds	161258	161413	-	HEMEPE_00209		hypothetical protein	SO:0001217, UniRef:UniRef50_UPI0030D25B5F, UniRef:UniRef90_UPI0030CBF215
chromosome	cds	161406	161531	-	HEMEPE_00210		(pseudo) hypothetical protein	SO:0001217, UniRef:UniRef50_UPI0030CB0475, UniRef:UniRef90_UPI0030CB0475
chromosome	cds	161531	161953	-	HEMEPE_00211		hypothetical protein
chromosome	cds	161953	162114	-	HEMEPE_00212		hypothetical protein	SO:0001217, UniRef:UniRef50_UPI0030CB8F0F
chromosome	cds	162118	162411	-	HEMEPE_00213		hypothetical protein	SO:0001217, UniRef:UniRef50_UPI00157A84C6, UniRef:UniRef90_UPI00157A84C6
chromosome	cds	162401	162877	-	HEMEPE_00214		hypothetical protein	SO:0001217, UniRef:UniRef50_UPI0013CB2010, UniRef:UniRef90_UPI0030D085A4
chromosome	cds	162880	163110	-	HEMEPE_00215		hypothetical protein	SO:0001217, UniRef:UniRef50_UPI00313D6262, UniRef:UniRef90_UPI00313D6262
chromosome	cds	163946	164101	-	HEMEPE_00216		hypothetical protein
chromosome	cds	164728	165183	+	HEMEPE_00217		UPF0236 family transposase-like protein	SO:0001217, UniRef:UniRef50_UPI0030CB6314
chromosome	cds	165614	165745	-	HEMEPE_00218		hypothetical protein	SO:0001217, UniRef:UniRef50_UPI00248F697D, UniRef:UniRef90_UPI00313B026A
chromosome	cds	165718	166479	-	HEMEPE_00219		IS256 family transposase	GO:0004803, SO:0001217, UniRef:UniRef50_A0AAT9G8K7, UniRef:UniRef90_UPI00249003F1
chromosome	cds	166614	166850	-	HEMEPE_00220		transposase	SO:0001217, UniRef:UniRef50_UPI0030CBB50C, UniRef:UniRef90_UPI00248F60C7
chromosome	cds	166908	167189	-	HEMEPE_00221		hypothetical protein	SO:0001217, UniRef:UniRef50_UPI00157A2257
chromosome	cds	167173	167346	-	HEMEPE_00222		hypothetical protein	SO:0001217, UniRef:UniRef50_UPI0030CE19C0, UniRef:UniRef90_UPI0030CE19C0
chromosome	cds	167360	167491	-	HEMEPE_00223		(pseudo) hypothetical protein	SO:0001217, UniRef:UniRef50_UPI0030CF7E88, UniRef:UniRef90_UPI0030CF7E88
chromosome	cds	167501	167686	-	HEMEPE_00224		hypothetical protein	SO:0001217, UniRef:UniRef50_UPI0013C6D8DA, UniRef:UniRef90_UPI0030CED577
chromosome	cds	167674	167856	-	HEMEPE_00225		hypothetical protein	SO:0001217, UniRef:UniRef50_UPI0030D3825A, UniRef:UniRef90_UPI0030D3825A
chromosome	cds	167849	167962	-	HEMEPE_00226		(pseudo) hypothetical protein	SO:0001217, UniRef:UniRef50_UPI0030D42A96, UniRef:UniRef90_UPI0030D42A96
chromosome	cds	168607	169383	+	HEMEPE_00227	rpsB	30S ribosomal protein S2	GO:0003735, GO:0006412, GO:0015935, KEGG:K02967, SO:0001217, UniRef:UniRef50_A0A846TX36, UniRef:UniRef90_UPI00157B70E6
chromosome	cds	169399	170277	+	HEMEPE_00228	tsf	translation elongation factor Ts	GO:0003746, GO:0006414, SO:0001217, UniRef:UniRef50_A0A846UA69, UniRef:UniRef90_UPI00157A8692
chromosome	cds	170298	170879	+	HEMEPE_00229		hypothetical protein	SO:0001217, UniRef:UniRef50_UPI00157B3792, UniRef:UniRef90_UPI00157B3792
chromosome	cds	170943	171671	+	HEMEPE_00230	pyrH	UMP kinase	EC:2.7.4.22, GO:0005737, GO:0006221, GO:0015949, GO:0033862, KEGG:K09903, RefSeq:WP_174481596.1, SO:0001217, UniParc:UPI001210236B, UniRef:UniRef100_UPI001210236B, UniRef:UniRef50_R4U3F1, UniRef:UniRef90_UPI00313AB29A
chromosome	cds	171695	172687	+	HEMEPE_00231	pta	phosphate acetyltransferase	EC:2.3.1.8, GO:0006086, GO:0008959, SO:0001217, UniRef:UniRef50_A0A846U1U8, UniRef:UniRef90_UPI0013C9B6F2
chromosome	cds	172706	173959	+	HEMEPE_00232		acetate kinase	EC:2.7.2.1, KEGG:K00925, SO:0001217, UniRef:UniRef50_A0A0K2JFW4, UniRef:UniRef90_UPI0013CB4C9D
chromosome	cds	174085	174300	+	HEMEPE_00233		hypothetical protein	RefSeq:WP_174481599.1, SO:0001217, UniParc:UPI00157A5B57, UniRef:UniRef100_UPI00157A5B57, UniRef:UniRef50_UPI00157A5B57, UniRef:UniRef90_UPI00157A5B57
chromosome	cds	174437	175939	+	HEMEPE_00234		FAD-dependent oxidoreductase	SO:0001217, UniRef:UniRef50_A0A2P6FBL9, UniRef:UniRef90_UPI00157AC9AE
chromosome	cds	176152	177114	+	HEMEPE_00235		alpha/beta hydrolase	SO:0001217, UniRef:UniRef50_UPI00157B9D6D, UniRef:UniRef90_UPI00157B9D6D
chromosome	cds	177122	178114	+	HEMEPE_00236		lipoate--protein ligase	EC:6.3.1.20, KEGG:K03800, SO:0001217, UniRef:UniRef50_R4U3B3, UniRef:UniRef90_UPI0013C6CAE5
chromosome	cds	178203	178931	+	HEMEPE_00237		hypothetical protein	SO:0001217, UniRef:UniRef50_W0GQ43, UniRef:UniRef90_UPI0020793D88
chromosome	cds	178934	179236	+	HEMEPE_00238		(pseudo) ATP-binding cassette domain-containing protein	SO:0001217, UniRef:UniRef50_W0GM05, UniRef:UniRef90_UPI0025755F63
chromosome	cds	179286	179639	+	HEMEPE_00239		(pseudo) ATP-binding cassette domain-containing protein	SO:0001217, UniRef:UniRef50_UPI00313F0FF9, UniRef:UniRef50_W0GM05, UniRef:UniRef90_UPI0025755F63, UniRef:UniRef90_UPI00313F0FF9
chromosome	cds	179620	179823	+	HEMEPE_00240		hypothetical protein
chromosome	cds	179972	180496	+	HEMEPE_00241		(pseudo) ABC-2 type transporter domain-containing protein	SO:0001217, UniRef:UniRef50_W0GRM7, UniRef:UniRef90_UPI0037DD9596
chromosome	cds	180478	180987	+	HEMEPE_00242		Lipoprotein	SO:0001217, UniRef:UniRef50_A0A2P6FE92
chromosome	cds	181087	181434	+	HEMEPE_00243		hypothetical protein
chromosome	cds	181388	182740	+	HEMEPE_00244		(pseudo) endo-beta-N-acetylglucosaminidase	SO:0001217, UniRef:UniRef50_A0A3S0URN1, UniRef:UniRef50_W0GLS8, UniRef:UniRef90_UPI0030CA78B7
chromosome	cds	183140	183643	+	HEMEPE_00245		transposase	SO:0001217, UniRef:UniRef50_UPI0030CEE86B, UniRef:UniRef90_UPI0030CEE86B
chromosome	cds	183826	184275	+	HEMEPE_00246		transposase	SO:0001217, UniRef:UniRef50_UPI00313ED6DB, UniRef:UniRef90_UPI002493C89B
chromosome	cds	184248	184379	+	HEMEPE_00247		hypothetical protein	SO:0001217, UniRef:UniRef50_UPI00248F697D, UniRef:UniRef90_UPI00313B026A
chromosome	cds	184584	184844	+	HEMEPE_00248		hypothetical protein
chromosome	cds	185178	185429	+	HEMEPE_00249		(pseudo) hypothetical protein	SO:0001217, UniRef:UniRef50_UPI000F8DBF4A, UniRef:UniRef50_UPI0018DD3EDF, UniRef:UniRef90_UPI00313DAEE1
chromosome	cds	185685	186749	+	HEMEPE_00250		alpha/beta hydrolase	SO:0001217, UniRef:UniRef50_UPI002575F9A2, UniRef:UniRef90_UPI002575F9A2
chromosome	cds	186823	187023	+	HEMEPE_00251		(pseudo) hypothetical protein	SO:0001217, UniRef:UniRef50_UPI0030D58098, UniRef:UniRef90_UPI0030D58098
chromosome	cds	187198	188235	+	HEMEPE_00252		lipoate--protein ligase	SO:0001217, UniRef:UniRef50_D3VPX6, UniRef:UniRef90_UPI0030D16F8E
chromosome	cds	188237	188785	+	HEMEPE_00253		hypothetical protein	PFAM:PF00724.26, SO:0001217, UniRef:UniRef50_UPI0030CD9398, UniRef:UniRef90_UPI0030CD9398
chromosome	cds	188842	189009	+	HEMEPE_00254		hypothetical protein
chromosome	cds	188984	189433	+	HEMEPE_00255		(pseudo) hypothetical protein	SO:0001217, UniRef:UniRef50_UPI001F47BC75, UniRef:UniRef90_UPI0030D1C9E8
chromosome	cds	189463	189903	+	HEMEPE_00256	msrB	peptide-methionine (R)-S-oxide reductase MsrB	SO:0001217, UniRef:UniRef50_A0A0K1W255, UniRef:UniRef90_UPI0030CBDDBC
chromosome	cds	190265	191422	+	HEMEPE_00257		thiamine pyrophosphate-dependent enzyme	SO:0001217, UniRef:UniRef50_A0A846U906, UniRef:UniRef90_UPI00157B9891
chromosome	cds	191425	192465	+	HEMEPE_00258		alpha-ketoacid dehydrogenase subunit beta	SO:0001217, UniRef:UniRef50_P75391, UniRef:UniRef90_UPI0013C897B0
chromosome	cds	192496	193797	+	HEMEPE_00259		dihydrolipoamide acetyltransferase family protein	SO:0001217, UniRef:UniRef50_A0A0J7KYU1, UniRef:UniRef90_UPI0013CD1F56
chromosome	cds	193814	195310	+	HEMEPE_00260	lpdA	dihydrolipoyl dehydrogenase	EC:1.8.1.4, GO:0004148, GO:0050660, KEGG:K00382, SO:0001217, UniRef:UniRef50_Q14PD6, UniRef:UniRef90_UPI00157B59EB
chromosome	cds	195337	195630	-	HEMEPE_00261		(pseudo) hypothetical protein	SO:0001217, UniRef:UniRef50_UPI00157B2732, UniRef:UniRef90_UPI0030CACF51
chromosome	cds	195591	195716	-	HEMEPE_00262		(pseudo) hypothetical protein	SO:0001217, UniRef:UniRef50_UPI00313D6A73, UniRef:UniRef90_UPI00313D6A73
chromosome	cds	195898	196875	-	HEMEPE_00263		hypothetical protein	SO:0001217, UniRef:UniRef50_UPI00157B912E, UniRef:UniRef90_UPI00157B912E
chromosome	cds	197642	197857	+	HEMEPE_00264		(pseudo) hypothetical protein	SO:0001217, UniRef:UniRef50_UPI003253776E, UniRef:UniRef90_UPI0037DC2A4A
chromosome	cds	198134	198511	+	HEMEPE_00265		hypothetical protein	SO:0001217, UniRef:UniRef50_UPI002576746A, UniRef:UniRef90_UPI0024902287
chromosome	cds	198772	199146	+	HEMEPE_00266	rpsP	30S ribosomal protein S16	GO:0000314, GO:0003735, GO:0006412, GO:0022627, RefSeq:WP_308699597.1, SO:0001217, UniParc:UPI001223AF12, UniRef:UniRef100_UPI001223AF12, UniRef:UniRef50_A0A846UCW7, UniRef:UniRef90_UPI00313C06E1
chromosome	cds	199418	199933	+	HEMEPE_00267	rimM	ribosome maturation factor RimM	GO:0005840, GO:0006364, GO:0043022, RefSeq:WP_252319423.1, SO:0001217, UniParc:UPI001D450389, UniRef:UniRef100_UPI001223A7EC, UniRef:UniRef50_A0A846U0J8, UniRef:UniRef90_UPI00157B6EE6
chromosome	cds	199926	200687	+	HEMEPE_00268	trmD	tRNA (guanosine(37)-N1)-methyltransferase TrmD	EC:2.1.1.228, GO:0030488, GO:0052906, SO:0001217, UniRef:UniRef50_Q0AWV7, UniRef:UniRef90_UPI0013C78061
chromosome	cds	200691	201056	+	HEMEPE_00269	rplS	50S ribosomal protein L19	GO:0000311, GO:0003735, GO:0006412, GO:0022625, KEGG:K02884, SO:0001217, UniRef:UniRef50_B4RCC6, UniRef:UniRef90_UPI0013CBA6EE
chromosome	cds	201142	202044	+	HEMEPE_00270	ylqF	ribosome biogenesis GTPase YlqF	GO:0003924, GO:0005525, GO:0005737, GO:0042254, RefSeq:WP_252319417.1, SO:0001217, UniParc:UPI00121A89E4, UniRef:UniRef100_UPI00121A89E4, UniRef:UniRef50_A0A846U8Z6, UniRef:UniRef90_UPI00157A6DE9
chromosome	cds	202034	202651	+	HEMEPE_00271		ribonuclease HII	EC:3.1.26.4, GO:0003723, GO:0004523, KEGG:K03470, SO:0001217, UniRef:UniRef50_A0A846TWG1, UniRef:UniRef90_UPI00157B950A
chromosome	cds	202772	203023	-	HEMEPE_00272		transposase	SO:0001217, UniRef:UniRef50_UPI00157ADA72, UniRef:UniRef90_UPI0030D0E62E
chromosome	cds	203131	203277	+	HEMEPE_00273		(pseudo) transposase	SO:0001217, UniRef:UniRef50_UPI00207989AD, UniRef:UniRef50_UPI00324F90F0, UniRef:UniRef90_UPI0030D2DA05
chromosome	cds	203271	203897	+	HEMEPE_00274		IS256 family transposase	GO:0004803, SO:0001217, UniRef:UniRef50_UPI00324E5222, UniRef:UniRef90_UPI00324E5222
chromosome	cds	203938	204804	-	HEMEPE_00275		IS256 family transposase	GO:0004803, SO:0001217, UniRef:UniRef50_K0P6G5, UniRef:UniRef90_UPI0030D4C5B9
chromosome	cds	204939	205034	-	HEMEPE_00276		hypothetical protein
chromosome	cds	205028	205174	-	HEMEPE_00277		(pseudo) transposase	SO:0001217, UniRef:UniRef50_UPI00207989AD, UniRef:UniRef50_UPI00324F90F0, UniRef:UniRef90_UPI0030D2DA05
chromosome	cds	205232	206014	-	HEMEPE_00278		hypothetical protein	SO:0001217, UniRef:UniRef50_UPI00157AAC40, UniRef:UniRef90_UPI00157AAC40
chromosome	cds	206417	206881	+	HEMEPE_00279		hypothetical protein	SO:0001217, UniRef:UniRef50_UPI00313C3D4C, UniRef:UniRef90_UPI00313C3D4C
chromosome	cds	206955	208448	-	HEMEPE_00280	yfcC	YfcC family protein	SO:0001217, UniRef:UniRef50_A0A846U1I7, UniRef:UniRef90_UPI00157BB298
chromosome	cds	208791	210551	+	HEMEPE_00281		APC family permease	SO:0001217, UniRef:UniRef50_W0GL32, UniRef:UniRef90_UPI00157A244E
chromosome	cds	210808	211662	+	HEMEPE_00282		hypothetical protein	SO:0001217, UniRef:UniRef50_UPI00157B9AE0
chromosome	cds	211885	212757	+	HEMEPE_00283		hypothetical protein	SO:0001217, UniRef:UniRef50_UPI0024926DBE, UniRef:UniRef90_UPI0024926DBE
chromosome	cds	212944	213408	+	HEMEPE_00284		hypothetical protein	SO:0001217, UniRef:UniRef50_UPI00157B8421, UniRef:UniRef90_UPI00157B8421
chromosome	cds	213482	213853	-	HEMEPE_00285		hypothetical protein
chromosome	cds	214049	215164	-	HEMEPE_00286	mnmA	tRNA 2-thiouridine(34) synthase MnmA	EC:2.8.1.13, GO:0008033, GO:0016740, GO:0016783, KEGG:K00566, SO:0001217, UniRef:UniRef50_Q9PQ88, UniRef:UniRef90_UPI0013CC73BB
chromosome	cds	215404	216561	+	HEMEPE_00287		hypothetical protein	SO:0001217, UniRef:UniRef50_UPI003246496E, UniRef:UniRef90_UPI003246496E
chromosome	cds	216616	217977	-	HEMEPE_00288		Sapep family Mn(2+)-dependent dipeptidase	SO:0001217, UniRef:UniRef50_A0A846TPM1, UniRef:UniRef90_UPI00157A31F5
chromosome	cds	218004	218792	-	HEMEPE_00289		hypothetical protein	SO:0001217, UniRef:UniRef50_UPI0030D58380, UniRef:UniRef90_UPI0030D58380
chromosome	cds	219105	220649	-	HEMEPE_00290		hypothetical protein	SO:0001217, UniRef:UniRef50_UPI00157ABFCD
chromosome	cds	221163	221747	+	HEMEPE_00291		hypothetical protein	SO:0001217, UniRef:UniRef50_UPI0013C8E4DE, UniRef:UniRef90_UPI0024912337
chromosome	cds	221940	222191	+	HEMEPE_00292		hypothetical protein	SO:0001217, UniRef:UniRef50_UPI00313CEEE6, UniRef:UniRef90_UPI00313CEEE6
chromosome	cds	222859	223053	+	HEMEPE_00293		hypothetical protein	SO:0001217, UniRef:UniRef50_UPI00157BA785, UniRef:UniRef90_UPI00157BA785
chromosome	cds	223056	223268	+	HEMEPE_00294		hypothetical protein	SO:0001217, UniRef:UniRef50_UPI00157ABB3F
chromosome	cds	223268	223810	+	HEMEPE_00295		hypothetical protein
chromosome	cds	223888	224034	+	HEMEPE_00296		hypothetical protein	SO:0001217, UniRef:UniRef50_UPI00313B87CF
chromosome	cds	224141	224344	+	HEMEPE_00297		hypothetical protein	SO:0001217, UniRef:UniRef50_UPI0030D47582, UniRef:UniRef90_UPI0037DC758C
chromosome	cds	224631	224927	+	HEMEPE_00298		hypothetical protein
chromosome	cds	224920	225741	+	HEMEPE_00299	recT	RecT family recombinase	SO:0001217, UniRef:UniRef50_UPI00157A9ECD, UniRef:UniRef90_UPI0013C5993B
chromosome	cds	225756	226142	+	HEMEPE_00300		hypothetical protein	SO:0001217, UniRef:UniRef50_UPI0030CC0732
chromosome	cds	226142	226267	+	HEMEPE_00301		hypothetical protein
chromosome	cds	226260	226385	+	HEMEPE_00302		hypothetical protein
chromosome	cds	226378	226539	+	HEMEPE_00303		hypothetical protein	SO:0001217, UniRef:UniRef50_UPI0030D25B5F, UniRef:UniRef90_UPI0030CBF215
chromosome	cds	226728	226985	+	HEMEPE_00304		hypothetical protein	SO:0001217, UniRef:UniRef50_UPI0013C56C6D, UniRef:UniRef90_UPI0030D023E1
chromosome	cds	226989	227099	+	HEMEPE_00305		hypothetical protein
chromosome	cds	227102	227251	+	HEMEPE_00306		hypothetical protein	SO:0001217, UniRef:UniRef50_UPI0030D51ED0, UniRef:UniRef90_UPI00313EB22A
chromosome	cds	227482	227913	+	HEMEPE_00307		(pseudo) hypothetical protein	SO:0001217, UniRef:UniRef50_UPI00157A276D, UniRef:UniRef50_UPI00313E32C5, UniRef:UniRef90_UPI00157AF90F, UniRef:UniRef90_UPI0030D13C8B
chromosome	cds	227951	228157	-	HEMEPE_00308		hypothetical protein	RefSeq:WP_338957961.1, SO:0001217, UniParc:UPI0030D14EE5, UniRef:UniRef100_UPI0030D14EE5, UniRef:UniRef50_UPI00157AA7AE, UniRef:UniRef90_UPI00157A777A
chromosome	cds	228176	228298	-	HEMEPE_00309		hypothetical protein
chromosome	cds	228303	229550	-	HEMEPE_00310		hypothetical protein	SO:0001217, UniRef:UniRef50_UPI00313F1F27
chromosome	cds	229534	230313	-	HEMEPE_00311		hypothetical protein	SO:0001217, UniRef:UniRef50_UPI00157B0BB9, UniRef:UniRef90_UPI0030D31E86
chromosome	cds	230319	231512	-	HEMEPE_00312		hypothetical protein	SO:0001217, UniRef:UniRef50_UPI0013C6808E, UniRef:UniRef90_UPI0030D099A1
chromosome	cds	231533	231718	-	HEMEPE_00313		hypothetical protein	SO:0001217, UniRef:UniRef50_UPI0030CD5D51, UniRef:UniRef90_UPI00313E637B
chromosome	cds	231720	232205	-	HEMEPE_00314		hypothetical protein	SO:0001217, UniRef:UniRef50_UPI00157A5EFD, UniRef:UniRef90_UPI0013C915A5
chromosome	cds	232222	235053	-	HEMEPE_00315		hypothetical protein	SO:0001217, UniRef:UniRef50_UPI00157B4162
chromosome	cds	235022	236317	-	HEMEPE_00316		phage portal protein	SO:0001217, UniRef:UniRef50_UPI00157ADBB6, UniRef:UniRef90_UPI00313AD09E
chromosome	cds	236321	237673	-	HEMEPE_00317		phage terminase large subunit	KEGG:K06909, SO:0001217, UniRef:UniRef50_UPI0013C7344D, UniRef:UniRef90_UPI0013C9B581
chromosome	cds	237667	238062	-	HEMEPE_00318		terminase small subunit	RefSeq:WP_174480004.1, SO:0001217, UniParc:UPI00157BA0C9, UniRef:UniRef100_UPI00157BA0C9, UniRef:UniRef50_UPI0013C685CE, UniRef:UniRef90_UPI00157BACF5
chromosome	cds	238232	238483	-	HEMEPE_00319		hypothetical protein	SO:0001217, UniRef:UniRef50_UPI0025779699, UniRef:UniRef90_UPI0030CB4688
chromosome	cds	238709	238996	+	HEMEPE_00320		UPF0236 family transposase-like protein	SO:0001217, UniRef:UniRef50_UPI00157A3175
chromosome	cds	239477	239881	+	HEMEPE_00321		(pseudo) hypothetical protein	SO:0001217, UniRef:UniRef50_UPI00157B5519, UniRef:UniRef50_UPI00157B8F98, UniRef:UniRef90_UPI00157B5519, UniRef:UniRef90_UPI00157B8F98
chromosome	cds	240162	240689	+	HEMEPE_00322		(pseudo) hypothetical protein	SO:0001217, UniRef:UniRef50_UPI00313D54AD, UniRef:UniRef90_UPI00313D54AD
chromosome	cds	241152	242192	+	HEMEPE_00323		AEC family transporter	SO:0001217, UniRef:UniRef50_A0A345Z591, UniRef:UniRef90_UPI0037DC6E15
chromosome	cds	242348	242710	+	HEMEPE_00324		Lactate dehydrogenase	SO:0001217, UniRef:UniRef50_A0AAN0M0L7
chromosome	cds	242958	243446	+	HEMEPE_00325		hypothetical protein	SO:0001217, UniRef:UniRef50_UPI0013CD16B8, UniRef:UniRef90_UPI00157A23A9
chromosome	cds	243460	243579	+	HEMEPE_00326		hypothetical protein
chromosome	cds	243582	243704	+	HEMEPE_00327		hypothetical protein
chromosome	cds	243694	243876	+	HEMEPE_00328		hypothetical protein	SO:0001217, UniRef:UniRef50_UPI0013C6D8DA, UniRef:UniRef90_UPI0025759083
chromosome	cds	243879	244085	+	HEMEPE_00329		hypothetical protein	SO:0001217, UniRef:UniRef50_UPI0013C72E5A, UniRef:UniRef90_UPI00313EFD26
chromosome	cds	244101	244271	+	HEMEPE_00330		hypothetical protein	RefSeq:WP_174479905.1, SO:0001217, UniParc:UPI0013C5C33C, UniRef:UniRef100_UPI0013C5C33C, UniRef:UniRef50_UPI00157BAC96, UniRef:UniRef90_UPI0013C5C33C
chromosome	cds	244287	245015	+	HEMEPE_00331		ERF family protein	SO:0001217, UniRef:UniRef50_UPI00157B50C8, UniRef:UniRef90_UPI00157AE729
chromosome	cds	245008	245235	+	HEMEPE_00332		(pseudo) hypothetical protein	SO:0001217, UniRef:UniRef50_UPI00157AA738, UniRef:UniRef50_UPI0030CEB0AC, UniRef:UniRef90_UPI0030CEB0AC, UniRef:UniRef90_UPI00313D1443
chromosome	cds	245290	245496	+	HEMEPE_00333		hypothetical protein	SO:0001217, UniRef:UniRef50_UPI00313C0BFB, UniRef:UniRef90_UPI0030CCCD2E
chromosome	cds	245496	245687	+	HEMEPE_00334		hypothetical protein	SO:0001217, UniRef:UniRef50_UPI00157AB6FE
chromosome	cds	245807	247795	+	HEMEPE_00335		hypothetical protein
chromosome	cds	248288	248509	-	HEMEPE_00336		(pseudo) hypothetical protein	SO:0001217, UniRef:UniRef50_UPI00157AAEA5, UniRef:UniRef90_UPI00157AAEA5
chromosome	cds	248685	249002	-	HEMEPE_00337		hypothetical protein	SO:0001217, UniRef:UniRef50_UPI00313C61B6
chromosome	cds	248977	251844	-	HEMEPE_00338		transposase	SO:0001217, UniRef:UniRef50_UPI00313AD356
chromosome	cds	251798	253159	-	HEMEPE_00339		phage portal protein	SO:0001217, UniRef:UniRef50_UPI00157B30AF, UniRef:UniRef90_UPI00157B2E4B
chromosome	cds	253162	253650	-	HEMEPE_00340		hypothetical protein	SO:0001217, UniRef:UniRef50_UPI00313D454A, UniRef:UniRef90_UPI00313D454A
chromosome	cds	253902	254630	-	HEMEPE_00341		hypothetical protein	KEGG:K06909, SO:0001217, UniRef:UniRef50_UPI00313C349C, UniRef:UniRef90_UPI00313C349C
chromosome	cds	255128	256054	-	HEMEPE_00342		(pseudo) hypothetical protein	SO:0001217, UniRef:UniRef50_UPI00157B87ED, UniRef:UniRef50_UPI0030D53EF4, UniRef:UniRef90_UPI00157B87ED
chromosome	cds	256098	256448	-	HEMEPE_00343		hypothetical protein	SO:0001217, UniRef:UniRef50_UPI0013C78BBE, UniRef:UniRef90_UPI00157AE1B5
chromosome	cds	256465	256932	-	HEMEPE_00344		hypothetical protein	SO:0001217, UniRef:UniRef50_UPI0013C692F7, UniRef:UniRef90_UPI0013C692F7
chromosome	cds	257084	257851	-	HEMEPE_00345		hypothetical protein	SO:0001217, UniRef:UniRef50_UPI0013CD9274, UniRef:UniRef90_UPI00157A8BBB
chromosome	cds	257851	258648	-	HEMEPE_00346		hypothetical protein	SO:0001217, UniRef:UniRef50_UPI00157A276D, UniRef:UniRef90_UPI0013CA3994
chromosome	cds	258617	258904	-	HEMEPE_00347		hypothetical protein	SO:0001217, UniRef:UniRef50_UPI00157AA868, UniRef:UniRef90_UPI0030CBE682
chromosome	cds	258907	259227	-	HEMEPE_00348		hypothetical protein
chromosome	cds	259184	260224	-	HEMEPE_00349		hypothetical protein	SO:0001217, UniRef:UniRef50_UPI00157B846B, UniRef:UniRef90_UPI00157B846B
chromosome	cds	260246	260794	-	HEMEPE_00350		hypothetical protein	SO:0001217, UniRef:UniRef50_UPI0013C9C122, UniRef:UniRef90_UPI0013C9C122
chromosome	cds	260932	261081	-	HEMEPE_00351		(pseudo) hypothetical protein	SO:0001217, UniRef:UniRef50_UPI00313CD027, UniRef:UniRef50_UPI00313E4F1A, UniRef:UniRef90_UPI00313C5530
chromosome	cds	261135	261314	-	HEMEPE_00352		hypothetical protein
chromosome	cds	261439	261735	+	HEMEPE_00353		UPF0236 family transposase-like protein	SO:0001217, UniRef:UniRef50_UPI00157A6FB7
chromosome	cds	261914	262579	+	HEMEPE_00354		Mbov_0401 family ICE element transposase-like protein	SO:0001217, UniRef:UniRef50_UPI00157ACD18, UniRef:UniRef90_UPI00157ACD18
chromosome	cds	262762	263313	+	HEMEPE_00355		hypothetical protein	PFAM:PF01262.27, PFAM:PF02826.25
chromosome	cds	263523	263864	-	HEMEPE_00356		hypothetical protein	SO:0001217, UniRef:UniRef50_UPI0030CB77B8
chromosome	cds	263865	264002	+	HEMEPE_00357		(pseudo) hypothetical protein	SO:0001217, UniRef:UniRef50_UPI00157A2FCF, UniRef:UniRef90_UPI00157A2FCF
chromosome	cds	264289	264822	+	HEMEPE_00358		XRE family transcriptional regulator	SO:0001217, UniRef:UniRef50_A0A846U8J9, UniRef:UniRef90_UPI0030D46D5F
chromosome	cds	264843	265895	+	HEMEPE_00359	potA	spermidine/putrescine ABC transporter ATP-binding protein	GO:0005524, GO:1902047, SO:0001217, UniRef:UniRef50_Q6F0V4, UniRef:UniRef90_UPI00157BACA8
chromosome	cds	265897	267000	+	HEMEPE_00360	potB	spermidine/putrescine ABC transporter permease	GO:0015846, GO:0022857, SO:0001217, UniRef:UniRef50_A0A846TRS9, UniRef:UniRef90_UPI003248B769
chromosome	cds	267000	269402	+	HEMEPE_00361		extracellular solute-binding protein	SO:0001217, UniRef:UniRef50_A0A846U033, UniRef:UniRef90_UPI0018EC22EF
chromosome	cds	269491	269775	+	HEMEPE_00362		HNH endonuclease signature motif containing protein	RefSeq:WP_252319983.1, SO:0001217, UniParc:UPI00207A9C61, UniRef:UniRef100_UPI00207A9C61, UniRef:UniRef50_UPI00313A899F, UniRef:UniRef90_UPI00248F9606
chromosome	cds	270662	270823	+	HEMEPE_00363		hypothetical protein	SO:0001217, UniRef:UniRef50_UPI0030D50BF2, UniRef:UniRef90_UPI0030D50BF2
chromosome	cds	270825	271028	+	HEMEPE_00364		(pseudo) hypothetical protein	SO:0001217, UniRef:UniRef50_UPI0013CB2010, UniRef:UniRef50_UPI00313F3015, UniRef:UniRef90_UPI0030D2DF39
chromosome	cds	271055	271186	-	HEMEPE_00365		hypothetical protein	SO:0001217, UniRef:UniRef50_UPI00248F697D, UniRef:UniRef90_UPI00313B026A
chromosome	cds	271159	271389	-	HEMEPE_00366		transposase	SO:0001217, UniRef:UniRef50_UPI00324241A6, UniRef:UniRef90_UPI00324F47A9
chromosome	cds	271402	272001	-	HEMEPE_00367		Integrase catalytic domain-containing protein	SO:0001217, UniRef:UniRef50_A0A2B2BPJ1
chromosome	cds	272242	272520	-	HEMEPE_00368		transposase	SO:0001217, UniRef:UniRef50_E7FTV0, UniRef:UniRef90_UPI0030CEBB7F
chromosome	cds	272543	273514	-	HEMEPE_00369		IS256 family transposase	GO:0004803, SO:0001217, UniRef:UniRef50_Q1RI19, UniRef:UniRef90_UPI00313B5E74
chromosome	cds	273658	274023	-	HEMEPE_00370		(pseudo) hypothetical protein	SO:0001217, UniRef:UniRef50_UPI002491DC7C, UniRef:UniRef50_UPI0030CFE98D, UniRef:UniRef90_UPI002491DC7C, UniRef:UniRef90_UPI00313C2B51
chromosome	cds	274388	275548	+	HEMEPE_00371		Mbov_0401 family ICE element transposase-like protein	SO:0001217, UniRef:UniRef50_UPI00157AD45D
chromosome	cds	276166	278154	+	HEMEPE_00372		hypothetical protein	SO:0001217, UniRef:UniRef50_UPI00157B6B06, UniRef:UniRef90_UPI00313B045C
chromosome	cds	278172	278285	+	HEMEPE_00373		hypothetical protein
chromosome	cds	278375	278611	+	HEMEPE_00374		transposase	SO:0001217, UniRef:UniRef50_UPI0030CBB50C, UniRef:UniRef90_UPI00313BEFFD
chromosome	cds	278746	279000	+	HEMEPE_00375		transposase	SO:0001217, UniRef:UniRef50_UPI0024C669E7, UniRef:UniRef90_UPI0024C669E7
chromosome	cds	279057	279311	+	HEMEPE_00376		transposase	SO:0001217, UniRef:UniRef50_UPI00249125CB, UniRef:UniRef90_UPI00249125CB
chromosome	cds	279308	279862	-	HEMEPE_00377		transposase	SO:0001217, UniRef:UniRef50_UPI0031330E01, UniRef:UniRef90_UPI0032494C99
chromosome	cds	280045	280548	-	HEMEPE_00378		transposase	SO:0001217, UniRef:UniRef50_UPI0030CEE86B, UniRef:UniRef90_UPI0030CEE86B
chromosome	cds	280655	282022	+	HEMEPE_00379		hypothetical protein	SO:0001217, UniRef:UniRef50_UPI0030D0F710
chromosome	cds	282077	282244	+	HEMEPE_00380		hypothetical protein
chromosome	cds	282473	284929	-	HEMEPE_00381		ribosome-inactivating family protein	SO:0001217, UniRef:UniRef50_UPI00157AF7EC
chromosome	cds	285048	285239	-	HEMEPE_00382		hypothetical protein	SO:0001217, UniRef:UniRef50_UPI00157AB6FE, UniRef:UniRef90_UPI00157B60B6
chromosome	cds	285239	285640	-	HEMEPE_00383		hypothetical protein	SO:0001217, UniRef:UniRef50_UPI00313E92F4
chromosome	cds	285664	285792	-	HEMEPE_00384		hypothetical protein
chromosome	cds	285785	285997	-	HEMEPE_00385		hypothetical protein
chromosome	cds	286014	286124	-	HEMEPE_00386		hypothetical protein
chromosome	cds	286117	286479	-	HEMEPE_00387		ERF family protein	SO:0001217, UniRef:UniRef50_UPI00313B8E9E, UniRef:UniRef90_UPI00313B8E9E
chromosome	cds	286934	287065	+	HEMEPE_00388		(pseudo) hypothetical protein	SO:0001217, UniRef:UniRef50_UPI002079BC6C, UniRef:UniRef50_UPI00313EAB22, UniRef:UniRef90_UPI002492E49C
chromosome	cds	287074	287382	+	HEMEPE_00389		transposase	SO:0001217, UniRef:UniRef50_UPI0013C6C300
chromosome	cds	287467	288171	+	HEMEPE_00390		IS256 family transposase	GO:0004803, SO:0001217, UniRef:UniRef50_K0P6G5, UniRef:UniRef90_UPI002493126E
chromosome	cds	288198	288617	-	HEMEPE_00391		transposase	SO:0001217, UniRef:UniRef50_UPI00333F5146, UniRef:UniRef90_UPI00333FBC93
chromosome	cds	288928	289149	-	HEMEPE_00392		transposase	SO:0001217, UniRef:UniRef50_UPI0030CBB50C, UniRef:UniRef90_UPI00248F60C7
chromosome	cds	289286	293044	-	HEMEPE_00393	rpoC	DNA-directed RNA polymerase subunit beta'	EC:2.7.7.6, GO:0003677, GO:0003899, GO:0006351, KEGG:K03046, SO:0001217, UniRef:UniRef50_P47582, UniRef:UniRef90_UPI00157B17D2
chromosome	cds	293063	296773	-	HEMEPE_00394		DNA-directed RNA polymerase subunit beta	EC:2.7.7.6, GO:0003677, GO:0003899, GO:0006351, GO:0032549, SO:0001217, UniRef:UniRef50_Q2NJ15, UniRef:UniRef90_C0L5Q5
chromosome	cds	296956	297336	-	HEMEPE_00395	rplL	50S ribosomal protein L7/L12	GO:0003735, GO:0005840, GO:0006412, SO:0001217, UniRef:UniRef50_A0A846TTH1, UniRef:UniRef90_UPI0013C8B5B2
chromosome	cds	297373	297867	-	HEMEPE_00396	rplJ	50S ribosomal protein L10	GO:0003735, GO:0006412, GO:0015934, KEGG:K02864, SO:0001217, UniRef:UniRef50_A0A846U1B9, UniRef:UniRef90_UPI00157B8A9E
chromosome	ncRNA-region	297904	298029	-			Ribosomal protein L10 leader	RFAM:RF00557, SO:0000140
chromosome	cds	298225	299091	-	HEMEPE_00397		IS256 family transposase	GO:0004803, SO:0001217, UniRef:UniRef50_K0P6G5, UniRef:UniRef90_UPI0030D4C5B9
chromosome	cds	299210	299461	-	HEMEPE_00398		transposase	SO:0001217, UniRef:UniRef50_UPI0030CBB50C, UniRef:UniRef90_UPI00248F60C7
chromosome	cds	299564	299776	-	HEMEPE_00399		hypothetical protein
chromosome	cds	299977	300372	+	HEMEPE_00400		hypothetical protein
chromosome	cds	300178	300891	-	HEMEPE_00401		(pseudo) hypothetical protein	SO:0001217, UniRef:UniRef50_UPI00157A968A, UniRef:UniRef90_UPI00313E745B
chromosome	cds	300965	301531	-	HEMEPE_00402		hypothetical protein	SO:0001217, UniRef:UniRef50_UPI0030D17363
chromosome	cds	302223	302792	-	HEMEPE_00403		(pseudo) TIR domain-containing protein	SO:0001217, UniRef:UniRef50_UPI0030D1774A, UniRef:UniRef90_UPI0030D1774A
chromosome	cds	303037	305799	+	HEMEPE_00404	ileS	isoleucine--tRNA ligase	EC:6.1.1.5, GO:0000166, GO:0004822, GO:0005524, GO:0006428, SO:0001217, UniRef:UniRef50_W0GLU3, UniRef:UniRef90_UPI00157A5856
chromosome	cds	305831	306538	+	HEMEPE_00405	lspA	signal peptidase II	EC:3.4.23.36, GO:0004190, GO:0005886, GO:0006508, GO:0009306, KEGG:K03101, SO:0001217, UniRef:UniRef50_UPI00157B5362, UniRef:UniRef90_UPI00157B5362
chromosome	cds	306483	307349	+	HEMEPE_00406	rluA	RluA family pseudouridine synthase	EC:5.4.99.23, KEGG:K06180, SO:0001217, UniRef:UniRef50_A0A846TRM0, UniRef:UniRef90_UPI001E2C568C
chromosome	cds	307349	308707	+	HEMEPE_00407		rhomboid family intramembrane serine protease	SO:0001217, UniRef:UniRef50_A0A846TZX1, UniRef:UniRef90_UPI00157A5384
chromosome	cds	308716	308949	-	HEMEPE_00408		hypothetical protein
chromosome	cds	309281	310042	-	HEMEPE_00409	pnuC	nicotinamide riboside transporter PnuC	GO:0015663, GO:0015890, GO:0016020, KEGG:K03811, SO:0001217, UniRef:UniRef50_UPI00313C4DE8, UniRef:UniRef90_UPI0030D08836
chromosome	cds	310162	310716	-	HEMEPE_00410		transposase	SO:0001217, UniRef:UniRef50_UPI0031330E01, UniRef:UniRef90_UPI0032494C99
chromosome	cds	310899	311402	-	HEMEPE_00411		transposase	SO:0001217, UniRef:UniRef50_UPI0030CEE86B, UniRef:UniRef90_UPI0030CEE86B
chromosome	cds	311577	312113	-	HEMEPE_00412		NUDIX hydrolase	SO:0001217, UniRef:UniRef50_UPI0013CC8E39, UniRef:UniRef90_UPI0013C93285
chromosome	cds	312519	313934	+	HEMEPE_00413	asnS	asparagine--tRNA ligase	EC:6.1.1.22, GO:0004816, GO:0005524, GO:0006421, SO:0001217, UniRef:UniRef50_Q6F0Y5, UniRef:UniRef90_UPI00157B0265
chromosome	cds	314079	314501	+	HEMEPE_00414		hypothetical protein	SO:0001217, UniRef:UniRef50_UPI00313D4C65, UniRef:UniRef90_UPI00313D4C65
chromosome	cds	314559	314951	+	HEMEPE_00415		transposase	SO:0001217, UniRef:UniRef50_UPI002492127A
chromosome	cds	314932	315537	+	HEMEPE_00416		IS256 family transposase	GO:0004803, SO:0001217, UniRef:UniRef50_E9SAA3, UniRef:UniRef90_UPI003340D723
chromosome	cds	315547	315693	+	HEMEPE_00417		hypothetical protein
chromosome	cds	315993	316514	-	HEMEPE_00418	greA	transcription elongation factor GreA	SO:0001217, UniRef:UniRef50_A0A846U8E4, UniRef:UniRef90_UPI0013C91A40
chromosome	cds	316622	316969	-	HEMEPE_00419		HPr family phosphocarrier protein	RefSeq:WP_252320667.1, SO:0001217, UniParc:UPI002079BDE1, UniRef:UniRef100_UPI002079BDE1, UniRef:UniRef50_UPI00157B49EF, UniRef:UniRef90_UPI00157B49EF
chromosome	cds	317186	317377	+	HEMEPE_00420	rpmB	50S ribosomal protein L28	GO:0003735, GO:0005840, GO:0006412, RefSeq:WP_252320665.1, SO:0001217, UniParc:UPI001222079E, UniRef:UniRef100_UPI001222079E, UniRef:UniRef50_Q6MTC5, UniRef:UniRef90_UPI00157A9B73
chromosome	cds	317642	318607	+	HEMEPE_00421	pstS	PstS family phosphate ABC transporter substrate-binding protein	SO:0001217, UniRef:UniRef50_UPI00157B8F21, UniRef:UniRef90_UPI00157B8F21
chromosome	cds	318622	320643	+	HEMEPE_00422	pstA	phosphate ABC transporter permease PstA	GO:0005886, GO:0006817, GO:0015415, GO:0055052, SO:0001217, UniRef:UniRef50_A0A846U0X6, UniRef:UniRef90_UPI0013CC44BA
chromosome	cds	320670	321503	+	HEMEPE_00423	pstB	phosphate ABC transporter ATP-binding protein PstB	EC:7.3.2.1, GO:0005524, GO:0006817, GO:0009898, GO:0015415, GO:0055052, SO:0001217, UniRef:UniRef50_A0A291IS61, UniRef:UniRef90_UPI00157A3A7B
chromosome	cds	321541	322218	+	HEMEPE_00424	phoU	phosphate signaling complex protein PhoU	GO:0006817, GO:0030643, GO:0045936, RefSeq:WP_174480791.1, SO:0001217, UniParc:UPI0012273E5B, UniRef:UniRef100_UPI0012273E5B, UniRef:UniRef50_A0A846U3W0, UniRef:UniRef90_UPI0030D20C27
chromosome	cds	322451	322783	+	HEMEPE_00425		transposase	SO:0001217, UniRef:UniRef50_UPI00313EE631, UniRef:UniRef90_UPI0037DBF6B8
chromosome	cds	322770	323108	-	HEMEPE_00426		transposase	SO:0001217, UniRef:UniRef50_A0A1H0VQH6, UniRef:UniRef90_UPI0030CD6E77
chromosome	cds	323215	323361	+	HEMEPE_00427		(pseudo) transposase	SO:0001217, UniRef:UniRef50_UPI00207989AD, UniRef:UniRef50_UPI00324F90F0, UniRef:UniRef90_UPI0030D2DA05
chromosome	cds	323355	323840	+	HEMEPE_00428		transposase	SO:0001217, UniRef:UniRef50_UPI00324E5222, UniRef:UniRef90_UPI00324A2AAA
chromosome	cds	323897	324451	+	HEMEPE_00429		transposase	SO:0001217, UniRef:UniRef50_UPI0031330E01, UniRef:UniRef90_UPI0032494C99
chromosome	cds	324518	325957	-	HEMEPE_00430	gatB	Asp-tRNA(Asn)/Glu-tRNA(Gln) amidotransferase subunit GatB	EC:6.3.5.6, EC:6.3.5.7, GO:0016884, KEGG:K02434, SO:0001217, UniRef:UniRef50_A0A846UCC1, UniRef:UniRef90_UPI0013C968BB
chromosome	cds	325950	327422	-	HEMEPE_00431		amidase family protein	SO:0001217, UniRef:UniRef50_A0A846U3X1, UniRef:UniRef90_UPI00157A9577
chromosome	cds	327412	327726	-	HEMEPE_00432	gatC	Asp-tRNA(Asn)/Glu-tRNA(Gln) amidotransferase subunit GatC	SO:0001217, UniRef:UniRef50_UPI00157ACB4A, UniRef:UniRef90_UPI00157ACB4A
chromosome	cds	327719	329734	-	HEMEPE_00433	ligA	NAD-dependent DNA ligase LigA	EC:6.5.1.2, GO:0003677, GO:0003911, GO:0006260, GO:0006281, SO:0001217, UniRef:UniRef50_Q14L37, UniRef:UniRef90_UPI0013C93235
chromosome	cds	330077	330322	+	HEMEPE_00434		hypothetical protein	SO:0001217, UniRef:UniRef50_UPI00157AA7A5, UniRef:UniRef90_UPI00157AA7A5
chromosome	cds	330374	331066	-	HEMEPE_00435		superoxide dismutase	EC:1.15.1.1, KEGG:K04564, SO:0001217, UniRef:UniRef50_UPI0013CB4DF7, UniRef:UniRef90_UPI0013CB4DF7
chromosome	cds	331237	332328	+	HEMEPE_00436		CPBP family intramembrane glutamic endopeptidase	SO:0001217, UniRef:UniRef50_UPI00313BD20A, UniRef:UniRef90_UPI0024902212
chromosome	cds	332340	333269	+	HEMEPE_00437	rluA	RluA family pseudouridine synthase	SO:0001217, UniRef:UniRef50_A0A846TVJ5, UniRef:UniRef90_UPI00157B7207
chromosome	cds	333406	335319	+	HEMEPE_00438		Polysaccharide biosynthesis protein	SO:0001217, UniRef:UniRef50_A0A846U8F5, UniRef:UniRef90_UPI0013CB15FB
chromosome	cds	335341	336078	+	HEMEPE_00439		Abi family protein	SO:0001217, UniRef:UniRef50_A0A846TZG6, UniRef:UniRef90_UPI0013C67FC8
chromosome	cds	336581	337336	-	HEMEPE_00440		Mbov_0401 family ICE element transposase-like protein	SO:0001217, UniRef:UniRef50_UPI00157ACD18, UniRef:UniRef90_UPI00157ACD18
chromosome	cds	337426	337632	-	HEMEPE_00441		(pseudo) UPF0236 family transposase-like protein	SO:0001217, UniRef:UniRef50_UPI00157A6FB7, UniRef:UniRef90_UPI00157A6FB7
chromosome	cds	337595	337726	-	HEMEPE_00442		(pseudo) UPF0236 family transposase-like protein	SO:0001217, UniRef:UniRef50_UPI00157A6FB7, UniRef:UniRef90_UPI00157A6FB7
chromosome	cds	337850	338233	+	HEMEPE_00443		hypothetical protein	SO:0001217, UniRef:UniRef50_UPI00157B5FAC, UniRef:UniRef90_UPI00313E446F
chromosome	cds	338621	338923	+	HEMEPE_00444		(pseudo) hypothetical protein	SO:0001217, UniRef:UniRef50_UPI0013C9C122, UniRef:UniRef90_UPI0030CDBF4B
chromosome	cds	338938	340251	+	HEMEPE_00445		hypothetical protein	SO:0001217, UniRef:UniRef50_UPI0013C61DEA, UniRef:UniRef90_UPI0013C61DEA
chromosome	cds	340254	340544	+	HEMEPE_00446		hypothetical protein	SO:0001217, UniRef:UniRef50_UPI00157AA868
chromosome	cds	340510	341373	+	HEMEPE_00447		hypothetical protein	SO:0001217, UniRef:UniRef50_UPI00157A276D
chromosome	cds	341360	342226	-	HEMEPE_00448		IS256 family transposase	GO:0004803, SO:0001217, UniRef:UniRef50_K0P6G5, UniRef:UniRef90_UPI0030D4C5B9
chromosome	cds	342376	342597	-	HEMEPE_00449		transposase	SO:0001217, UniRef:UniRef50_UPI0030CBB50C, UniRef:UniRef90_UPI00248F60C7
chromosome	cds	342700	343206	-	HEMEPE_00450	tpx	thiol peroxidase	EC:1.11.1.-, EC:1.11.1.24, GO:0008379, GO:0016684, KEGG:K11065, SO:0001217, UniRef:UniRef50_UPI00157AAD58, UniRef:UniRef90_UPI00157AAD58
chromosome	cds	343294	344901	+	HEMEPE_00451		YhgE/Pip domain-containing protein	KEGG:K01421, SO:0001217, UniRef:UniRef50_UPI00157B89F1, UniRef:UniRef90_UPI00157B89F1
chromosome	cds	345102	345752	+	HEMEPE_00452		WD40 repeat domain-containing protein	SO:0001217, UniRef:UniRef50_UPI00313BFFCE, UniRef:UniRef90_UPI00313CA52A
chromosome	cds	346010	346825	+	HEMEPE_00453		hypothetical protein	SO:0001217, UniRef:UniRef50_UPI00157BA1C1, UniRef:UniRef90_UPI00157BA1C1
chromosome	cds	346899	347675	+	HEMEPE_00454		(pseudo) glycosyltransferase family A protein	SO:0001217, UniRef:UniRef50_UPI0013CCBAC0, UniRef:UniRef90_UPI0013CCBAC0
chromosome	cds	347900	348595	+	HEMEPE_00455		RDD family protein	SO:0001217, UniRef:UniRef50_UPI00157AB676, UniRef:UniRef90_UPI00157AB676
chromosome	cds	348631	350817	+	HEMEPE_00456		ATP-dependent helicase	SO:0001217, UniRef:UniRef50_A0A846TVL7, UniRef:UniRef90_UPI0013C66815
chromosome	cds	351087	351872	+	HEMEPE_00457		(pseudo) Chitinase	SO:0001217, UniRef:UniRef50_A0A846U146, UniRef:UniRef90_UPI0030D193F4
chromosome	cds	351968	352504	+	HEMEPE_00458		transposase	SO:0001217, UniRef:UniRef50_K0PA23, UniRef:UniRef90_UPI0024923703
chromosome	cds	352450	353205	+	HEMEPE_00459		IS256 family transposase	GO:0004803, SO:0001217, UniRef:UniRef50_A0A4R5NZH0, UniRef:UniRef90_UPI0021021EB5
chromosome	cds	353283	353717	+	HEMEPE_00460		hypothetical protein
chromosome	cds	353717	353842	+	HEMEPE_00461		hypothetical protein
chromosome	cds	354015	354332	+	HEMEPE_00462		hypothetical protein	SO:0001217, UniRef:UniRef50_UPI002079C278, UniRef:UniRef90_UPI00313E534F
chromosome	cds	354389	355513	+	HEMEPE_00463		amino acid permease	SO:0001217, UniRef:UniRef50_UPI0030D311B6, UniRef:UniRef90_UPI00313B3210
chromosome	cds	355479	355580	+	HEMEPE_00464		hypothetical protein
chromosome	cds	355781	357322	+	HEMEPE_00465	guaA	glutamine-hydrolyzing GMP synthase	EC:6.3.5.2, GO:0003922, GO:0005524, GO:0006177, GO:0016462, KEGG:K01951, SO:0001217, UniRef:UniRef50_Q2G0Y6, UniRef:UniRef90_UPI0030D48F5B
chromosome	cds	357326	358792	+	HEMEPE_00466	guaB	IMP dehydrogenase	EC:1.1.1.205, GO:0003938, GO:0006164, KEGG:K00088, SO:0001217, UniRef:UniRef50_O67820, UniRef:UniRef90_UPI00313CCB93
chromosome	cds	358855	359799	-	HEMEPE_00467		metallophosphoesterase	SO:0001217, UniRef:UniRef50_UPI0030D0E679, UniRef:UniRef90_UPI0030D0E679
chromosome	cds	359822	360262	-	HEMEPE_00468		hypothetical protein	SO:0001217, UniRef:UniRef50_UPI00313BDD7C, UniRef:UniRef90_UPI0030CF72B4
chromosome	cds	360418	360690	-	HEMEPE_00469		hypothetical protein	SO:0001217, UniRef:UniRef50_UPI00313B74FF, UniRef:UniRef90_UPI002578C4C3
chromosome	cds	360778	360930	-	HEMEPE_00470		hypothetical protein	SO:0001217, UniRef:UniRef50_UPI0030CCE403, UniRef:UniRef90_UPI0030CCE403
chromosome	cds	361322	362941	+	HEMEPE_00471	mgtA	(pseudo) magnesium-translocating P-type ATPase	EC:7.2.2.14, GO:0015444, GO:0015693, GO:0016020, KEGG:K01531, SO:0001217, UniRef:UniRef50_A0A846TRL0, UniRef:UniRef90_UPI0018ECFE11
chromosome	cds	363010	364044	+	HEMEPE_00472		hypothetical protein
chromosome	cds	364191	364481	+	HEMEPE_00473		(pseudo) hypothetical protein	SO:0001217, UniRef:UniRef50_UPI002079EA92, UniRef:UniRef50_UPI0030D34949, UniRef:UniRef90_UPI002079EA92, UniRef:UniRef90_UPI0030D34949
chromosome	cds	364548	365354	+	HEMEPE_00474		ankyrin repeat domain-containing protein	SO:0001217, UniRef:UniRef50_UPI00313B2994
chromosome	cds	366356	366910	-	HEMEPE_00475		transposase	SO:0001217, UniRef:UniRef50_UPI0031330E01, UniRef:UniRef90_UPI0032494C99
chromosome	cds	367093	367422	-	HEMEPE_00476		transposase	SO:0001217, UniRef:UniRef50_UPI0024921548
chromosome	cds	367374	367598	-	HEMEPE_00477		hypothetical protein	SO:0001217, UniRef:UniRef50_UPI002079BC6C
chromosome	cds	367724	367912	-	HEMEPE_00478		hypothetical protein	SO:0001217, UniRef:UniRef50_UPI0030D48C5A
chromosome	cds	367992	368297	-	HEMEPE_00479		hypothetical protein
chromosome	cds	368364	368543	-	HEMEPE_00480		(pseudo) hypothetical protein	SO:0001217, UniRef:UniRef50_UPI00313BE86F, UniRef:UniRef90_UPI00313F0B92
chromosome	cds	368633	368749	-	HEMEPE_00481		hypothetical protein
chromosome	cds	368740	369099	-	HEMEPE_00482		hypothetical protein	SO:0001217, UniRef:UniRef50_UPI0037DCD29A, UniRef:UniRef90_UPI0037DCD29A
chromosome	cds	369244	369447	-	HEMEPE_00483		(pseudo) hypothetical protein	SO:0001217, UniRef:UniRef50_UPI00157B6051, UniRef:UniRef90_UPI00157B6051
chromosome	cds	369591	370211	-	HEMEPE_00484		(pseudo) hypothetical protein	SO:0001217, UniRef:UniRef50_UPI00157B8E64, UniRef:UniRef50_UPI00313EB230, UniRef:UniRef90_UPI00157B8E64, UniRef:UniRef90_UPI00313EB230
chromosome	cds	370237	370509	-	HEMEPE_00485		(pseudo) PTS transporter subunit EIIC	SO:0001217, UniRef:UniRef50_UPI0030CFD052, UniRef:UniRef90_UPI00313D495C
chromosome	cds	370484	370735	-	HEMEPE_00486		hypothetical protein
chromosome	cds	370882	371643	-	HEMEPE_00487		fructose PTS transporter subunit IIA	SO:0001217, UniRef:UniRef50_UPI00157AD924, UniRef:UniRef90_UPI00157AD924
chromosome	cds	371942	373207	+	HEMEPE_00488		rod shape-determining protein	SO:0001217, UniRef:UniRef50_A0A846UCN7, UniRef:UniRef90_UPI00157B05D8
chromosome	cds	373229	373864	-	HEMEPE_00489	bspA	BspA family leucine-rich repeat surface protein	SO:0001217, UniRef:UniRef50_UPI00313C2F9A
chromosome	cds	373957	374619	-	HEMEPE_00490		FMN-dependent NADH-azoreductase	EC:1.7.1.17, KEGG:K01118, SO:0001217, UniRef:UniRef50_Q98QP9, UniRef:UniRef90_UPI0013CBCAED
chromosome	cds	374944	375231	+	HEMEPE_00491		hypothetical protein	SO:0001217, UniRef:UniRef50_UPI0030D3614F, UniRef:UniRef90_UPI0030D3614F
chromosome	cds	375855	377699	+	HEMEPE_00492	typA	translational GTPase TypA	GO:0003924, GO:0005525, GO:0006412, GO:0006950, SO:0001217, UniRef:UniRef50_A0A3B9G3G4, UniRef:UniRef90_UPI00157B66B8
chromosome	cds	377785	378651	-	HEMEPE_00493		IS256 family transposase	GO:0004803, SO:0001217, UniRef:UniRef50_K0P6G5, UniRef:UniRef90_UPI0030D4C5B9
chromosome	cds	379839	379973	+	HEMEPE_00494		hypothetical protein
chromosome	cds	379989	380138	+	HEMEPE_00495		hypothetical protein	SO:0001217, UniRef:UniRef50_UPI00313DD3F0, UniRef:UniRef90_UPI00313DD3F0
chromosome	cds	380141	380425	+	HEMEPE_00496		hypothetical protein	SO:0001217, UniRef:UniRef50_UPI00313F3015
chromosome	cds	380409	381599	+	HEMEPE_00497		hypothetical protein	SO:0001217, UniRef:UniRef50_UPI0013C61DEA, UniRef:UniRef90_UPI0013C61DEA
chromosome	cds	381602	381889	+	HEMEPE_00498		hypothetical protein	SO:0001217, UniRef:UniRef50_UPI00157AA868, UniRef:UniRef90_UPI00157A838F
chromosome	cds	381858	382025	+	HEMEPE_00499		(pseudo) hypothetical protein	SO:0001217, UniRef:UniRef50_UPI0030D51ED0, UniRef:UniRef50_UPI0030D5390E, UniRef:UniRef90_UPI0030D5390E
chromosome	cds	382211	382570	+	HEMEPE_00500		hypothetical protein	SO:0001217, UniRef:UniRef50_UPI0025786633
chromosome	cds	382871	382996	+	HEMEPE_00501		(pseudo) hypothetical protein	SO:0001217, UniRef:UniRef50_UPI00157A6F7F, UniRef:UniRef90_UPI0030CF67CA
chromosome	cds	383366	383482	+	HEMEPE_00502		hypothetical protein
chromosome	cds	383488	383610	+	HEMEPE_00503		hypothetical protein
chromosome	cds	383600	383782	+	HEMEPE_00504		hypothetical protein	SO:0001217, UniRef:UniRef50_UPI0013C6D8DA, UniRef:UniRef90_UPI00157AEBA2
chromosome	cds	383785	383985	+	HEMEPE_00505		hypothetical protein	SO:0001217, UniRef:UniRef50_UPI0013C72E5A, UniRef:UniRef90_UPI00313EFD26
chromosome	cds	384001	384177	+	HEMEPE_00506	repB	RepB family protein	SO:0001217, UniRef:UniRef50_UPI0025753FAB, UniRef:UniRef90_UPI0025753FAB
chromosome	cds	384268	384582	+	HEMEPE_00507		hypothetical protein	SO:0001217, UniRef:UniRef50_UPI00313E2D53
chromosome	cds	384582	384944	+	HEMEPE_00508		ERF family protein	SO:0001217, UniRef:UniRef50_UPI00313B8E9E, UniRef:UniRef90_UPI00313B8E9E
chromosome	cds	384937	385047	+	HEMEPE_00509		hypothetical protein
chromosome	cds	385047	385349	+	HEMEPE_00510		hypothetical protein	SO:0001217, UniRef:UniRef50_UPI0013C97C3F
chromosome	cds	385342	385485	+	HEMEPE_00511		hypothetical protein
chromosome	cds	385638	385844	+	HEMEPE_00512		hypothetical protein	SO:0001217, UniRef:UniRef50_UPI00313C0BFB, UniRef:UniRef90_UPI0030CCCD2E
chromosome	cds	385844	386035	+	HEMEPE_00513		hypothetical protein	SO:0001217, UniRef:UniRef50_UPI00157AB6FE, UniRef:UniRef90_UPI00157B60B6
chromosome	cds	386153	387217	+	HEMEPE_00514		hypothetical protein
chromosome	cds	387220	387918	+	HEMEPE_00515		hypothetical protein
chromosome	cds	388102	388314	-	HEMEPE_00516		hypothetical protein	SO:0001217, UniRef:UniRef50_UPI0030D3CB27
chromosome	cds	388362	388946	-	HEMEPE_00517		(pseudo) hypothetical protein	SO:0001217, UniRef:UniRef50_UPI00313C6B8A, UniRef:UniRef50_UPI00313D1CE5, UniRef:UniRef90_UPI0030CEF37A
chromosome	cds	389112	389978	-	HEMEPE_00518		IS256 family transposase	GO:0004803, SO:0001217, UniRef:UniRef50_K0P6G5, UniRef:UniRef90_UPI0030D4C5B9
chromosome	cds	390202	390348	-	HEMEPE_00519		(pseudo) transposase	SO:0001217, UniRef:UniRef50_UPI00207989AD, UniRef:UniRef50_UPI00324F90F0, UniRef:UniRef90_UPI0030D2DA05
chromosome	cds	390406	391185	-	HEMEPE_00520		hypothetical protein	SO:0001217, UniRef:UniRef50_UPI00313C349C
chromosome	cds	391190	392629	-	HEMEPE_00521		hypothetical protein	SO:0001217, UniRef:UniRef50_UPI00157AAD84
chromosome	cds	392673	392948	-	HEMEPE_00522		(pseudo) hypothetical protein	SO:0001217, UniRef:UniRef50_UPI0013C78BBE, UniRef:UniRef90_UPI00157AE1B5
chromosome	cds	392888	393022	-	HEMEPE_00523		hypothetical protein
chromosome	cds	393027	393545	-	HEMEPE_00524		hypothetical protein	SO:0001217, UniRef:UniRef50_UPI00157A40C6
chromosome	cds	393546	394457	-	HEMEPE_00525		hypothetical protein	SO:0001217, UniRef:UniRef50_UPI0013CD9274, UniRef:UniRef90_UPI00157A8BBB
chromosome	cds	394457	395242	-	HEMEPE_00526		hypothetical protein	SO:0001217, UniRef:UniRef50_UPI00157A276D, UniRef:UniRef90_UPI0013CA3994
chromosome	cds	395211	395498	-	HEMEPE_00527		hypothetical protein	SO:0001217, UniRef:UniRef50_UPI00157AA868, UniRef:UniRef90_UPI0030CBE682
chromosome	cds	395619	395897	+	HEMEPE_00528		transposase	SO:0001217, UniRef:UniRef50_E7FTV0, UniRef:UniRef90_UPI0030CEBB7F
chromosome	cds	396138	396737	+	HEMEPE_00529		IS3 family transposase	GO:0004803, SO:0001217, UniRef:UniRef50_A0A2B2BPJ1, UniRef:UniRef90_UPI00313C2C58
chromosome	cds	397734	398765	+	HEMEPE_00530		aminotransferase class I/II-fold pyridoxal phosphate-dependent enzyme	SO:0001217, UniRef:UniRef50_A0A1U7M1N8, UniRef:UniRef90_UPI0030CCE595
chromosome	cds	398727	399674	-	HEMEPE_00531	manA	mannose-6-phosphate isomerase, class I	EC:5.3.1.8, GO:0004476, GO:0005975, GO:0008270, RefSeq:WP_339049028.1, SO:0001217, UniParc:UPI0030CE69B0, UniRef:UniRef100_UPI0030CE69B0, UniRef:UniRef50_A0A846TW45, UniRef:UniRef90_UPI00157A6B70
chromosome	cds	400201	401022	-	HEMEPE_00532		Mbov_0401 family ICE element transposase-like protein	SO:0001217, UniRef:UniRef50_UPI00313BF882
chromosome	cds	400979	401116	-	HEMEPE_00533		(pseudo) UPF0236 family transposase-like protein	SO:0001217, UniRef:UniRef50_UPI00157A6FB7, UniRef:UniRef90_UPI00313DD3F7
chromosome	cds	401239	401418	+	HEMEPE_00534		(pseudo) hypothetical protein	SO:0001217, UniRef:UniRef50_UPI00313E4F1A, UniRef:UniRef90_UPI0030CF19AB
chromosome	cds	401540	401671	-	HEMEPE_00535		hypothetical protein	SO:0001217, UniRef:UniRef50_UPI00248F697D, UniRef:UniRef90_UPI00313B026A
chromosome	cds	401644	402093	-	HEMEPE_00536		transposase	SO:0001217, UniRef:UniRef50_UPI00313ED6DB, UniRef:UniRef90_UPI002493C89B
chromosome	cds	402075	402779	-	HEMEPE_00537		transposase	SO:0001217, UniRef:UniRef50_UPI00157B3A08, UniRef:UniRef90_UPI0030D0BC9A
chromosome	cds	403422	403571	-	HEMEPE_00538		(pseudo) hypothetical protein	SO:0001217, UniRef:UniRef50_UPI00313CD027, UniRef:UniRef50_UPI00313E4F1A, UniRef:UniRef90_UPI00313C5530
chromosome	cds	403626	403811	-	HEMEPE_00539		(pseudo) hypothetical protein	SO:0001217, UniRef:UniRef50_UPI00157B5FAC, UniRef:UniRef90_UPI0030D1E1AE
chromosome	cds	403935	404231	+	HEMEPE_00540		UPF0236 family transposase-like protein	SO:0001217, UniRef:UniRef50_UPI00157A6FB7
chromosome	cds	404412	405077	+	HEMEPE_00541		Mbov_0401 family ICE element transposase-like protein	SO:0001217, UniRef:UniRef50_UPI00157ACD18, UniRef:UniRef90_UPI00157ACD18
chromosome	cds	405263	405748	-	HEMEPE_00542		hypothetical protein	SO:0001217, UniRef:UniRef50_UPI0013CD16B8, UniRef:UniRef90_UPI00157A23A9
chromosome	cds	406274	406789	-	HEMEPE_00543		hypothetical protein	RefSeq:WP_338956858.1, SO:0001217, UniParc:UPI0030CB60FB, UniRef:UniRef100_UPI0030CB60FB, UniRef:UniRef50_UPI00157B83D2, UniRef:UniRef90_UPI00157B83D2
chromosome	cds	406859	407353	-	HEMEPE_00544		hypothetical protein	SO:0001217, UniRef:UniRef50_UPI00207A4005, UniRef:UniRef90_UPI00207A4005
chromosome	cds	407637	408995	+	HEMEPE_00545		DEAD/DEAH box helicase	SO:0001217, UniRef:UniRef50_A0A846TRX4, UniRef:UniRef90_UPI00157B0E26
chromosome	cds	409015	409914	+	HEMEPE_00546		deoxyribonuclease IV	EC:3.1.21.2, GO:0003677, GO:0006281, GO:0008270, SO:0001217, UniRef:UniRef50_A0A143X4S0, UniRef:UniRef90_UPI00157A2BD4
chromosome	cds	409914	410978	+	HEMEPE_00547		nicotinate-nucleotide adenylyltransferase	EC:2.7.7.18, SO:0001217, UniRef:UniRef50_A0A846U472, UniRef:UniRef90_UPI00157AEC07
chromosome	cds	411142	411987	+	HEMEPE_00548		site-specific DNA-methyltransferase	SO:0001217, UniRef:UniRef50_UPI0018EBA849, UniRef:UniRef90_UPI0018EBA849
chromosome	cds	411980	412195	+	HEMEPE_00549		hypothetical protein
chromosome	cds	412141	412533	+	HEMEPE_00550		PD-(D/E)XK nuclease domain-containing protein	SO:0001217, UniRef:UniRef50_A0A367Z5Z8
chromosome	cds	412646	414406	+	HEMEPE_00551		ABC transporter ATP-binding protein	SO:0001217, UniRef:UniRef50_A0A846UCL5, UniRef:UniRef90_UPI0013C92F12
chromosome	cds	414518	414745	+	HEMEPE_00552		hypothetical protein	SO:0001217, UniRef:UniRef50_UPI0030CD4766
chromosome	cds	414771	415007	+	HEMEPE_00553		hypothetical protein	SO:0001217, UniRef:UniRef50_UPI00157A94AE, UniRef:UniRef90_UPI00157A94AE
chromosome	cds	415649	416956	+	HEMEPE_00554		hypothetical protein	SO:0001217, UniRef:UniRef50_UPI0013CB3D61, UniRef:UniRef90_UPI0013CB3D61
chromosome	cds	417003	417248	-	HEMEPE_00555		hypothetical protein	SO:0001217, UniRef:UniRef50_UPI0030D4DDB5, UniRef:UniRef90_UPI0025783F2F
chromosome	cds	417290	417481	-	HEMEPE_00556		hypothetical protein	SO:0001217, UniRef:UniRef50_UPI00157A56EC, UniRef:UniRef90_UPI0025757F94
chromosome	cds	417675	418637	-	HEMEPE_00557		alpha/beta hydrolase	SO:0001217, UniRef:UniRef50_A0A846U176, UniRef:UniRef90_UPI00157A9EDF
chromosome	cds	418714	419223	-	HEMEPE_00558		PTS glucose transporter subunit IIA	SO:0001217, UniRef:UniRef50_A0A0L0UIT9, UniRef:UniRef90_UPI002491340A
chromosome	cds	419308	421029	-	HEMEPE_00559		phosphoenolpyruvate--protein phosphotransferase	SO:0001217, UniRef:UniRef50_W8GRU1, UniRef:UniRef90_UPI00157AF50E
chromosome	cds	421236	421571	-	HEMEPE_00560		hypothetical protein	SO:0001217, UniRef:UniRef50_UPI00313B72B7, UniRef:UniRef90_UPI00313B72B7
chromosome	cds	421914	422249	-	HEMEPE_00561		hypothetical protein
chromosome	cds	422320	422613	-	HEMEPE_00562		hypothetical protein	SO:0001217, UniRef:UniRef50_UPI0030CC23E7, UniRef:UniRef90_UPI0030CC23E7
chromosome	cds	422811	422948	-	HEMEPE_00563		(pseudo) hypothetical protein	SO:0001217, UniRef:UniRef50_UPI0030D09F0E, UniRef:UniRef90_UPI0030D09F0E
chromosome	cds	423650	425032	-	HEMEPE_00564		MFS transporter	SO:0001217, UniRef:UniRef50_A0A2S8NSZ7, UniRef:UniRef90_UPI00157B9BEE
chromosome	cds	425556	425897	+	HEMEPE_00565	trxA	thioredoxin	GO:0015035, SO:0001217, UniRef:UniRef50_UPI0030D250DC, UniRef:UniRef90_UPI0030D270A6
chromosome	cds	425908	426732	+	HEMEPE_00566		HAD family hydrolase	EC:3.1.3.104, KEGG:K21064, SO:0001217, UniRef:UniRef50_A0A846TVP1, UniRef:UniRef90_UPI0013CBBBE4
chromosome	cds	426868	427614	-	HEMEPE_00567		(pseudo) hypothetical protein	SO:0001217, UniRef:UniRef50_UPI0013C54FD2, UniRef:UniRef90_UPI0030CBFAF7
chromosome	cds	427583	428170	-	HEMEPE_00568		(pseudo) hypothetical protein	SO:0001217, UniRef:UniRef50_UPI00157AFD7C, UniRef:UniRef50_UPI00313ED16B, UniRef:UniRef90_UPI0030CFC69A, UniRef:UniRef90_UPI0030D1CAA4
chromosome	cds	428521	429681	-	HEMEPE_00569		Mbov_0401 family ICE element transposase-like protein	SO:0001217, UniRef:UniRef50_UPI00157AD45D
chromosome	cds	429755	430411	+	HEMEPE_00570		(pseudo) hypothetical protein	SO:0001217, UniRef:UniRef50_UPI0037DD3748, UniRef:UniRef90_UPI00313AE097, UniRef:UniRef90_UPI0037DD3748
chromosome	cds	430428	431501	+	HEMEPE_00571		(pseudo) hypothetical protein	SO:0001217, UniRef:UniRef50_UPI00157A47F8, UniRef:UniRef50_UPI001E3A111C, UniRef:UniRef90_UPI00157A47F8, UniRef:UniRef90_UPI0030CB651A
chromosome	cds	431607	431696	+	HEMEPE_00572		hypothetical protein
chromosome	cds	431674	431982	+	HEMEPE_00573		hypothetical protein	SO:0001217, UniRef:UniRef50_UPI0030D44C23, UniRef:UniRef90_UPI00313F17F1
chromosome	cds	431963	432163	+	HEMEPE_00574		hypothetical protein	SO:0001217, UniRef:UniRef50_UPI00313F3459, UniRef:UniRef90_UPI0030D0D364
chromosome	cds	432165	432809	-	HEMEPE_00575		hypothetical protein	SO:0001217, UniRef:UniRef50_UPI0030D0BF06
chromosome	cds	432830	434179	-	HEMEPE_00576		(pseudo) hypothetical protein	SO:0001217, UniRef:UniRef50_UPI00157BA26B, UniRef:UniRef50_UPI002575D483, UniRef:UniRef90_UPI0030D441BE, UniRef:UniRef90_UPI00313D8DE6
chromosome	cds	434130	435371	-	HEMEPE_00577		hypothetical protein	SO:0001217, UniRef:UniRef50_UPI00157B84EC, UniRef:UniRef90_UPI00157AF3C0
chromosome	cds	435388	435510	-	HEMEPE_00578		hypothetical protein
chromosome	cds	435515	436960	-	HEMEPE_00579		hypothetical protein	SO:0001217, UniRef:UniRef50_UPI0030CCA96E, UniRef:UniRef90_UPI0030CCA96E
chromosome	cds	437181	437402	+	HEMEPE_00580		transposase	SO:0001217, UniRef:UniRef50_UPI0030CBB50C, UniRef:UniRef90_UPI00248F60C7
chromosome	cds	437552	438013	+	HEMEPE_00581		IS256 family transposase	GO:0004803, SO:0001217, UniRef:UniRef50_UPI00313ED6DB, UniRef:UniRef90_UPI0030CCE17E
chromosome	cds	438003	438419	+	HEMEPE_00582		transposase	SO:0001217, UniRef:UniRef50_A0A844C5H8, UniRef:UniRef90_UPI00249380BC
chromosome	cds	438406	438633	-	HEMEPE_00583		hypothetical protein
chromosome	cds	439236	439784	-	HEMEPE_00584		(pseudo) hypothetical protein	SO:0001217, UniRef:UniRef50_UPI0030D27BBE, UniRef:UniRef90_UPI0030D27BBE
chromosome	cds	439818	440357	-	HEMEPE_00585		(pseudo) hypothetical protein	SO:0001217, UniRef:UniRef50_UPI0030D598E3, UniRef:UniRef90_UPI00313D78D5
chromosome	cds	440623	441510	-	HEMEPE_00586		hypothetical protein	SO:0001217, UniRef:UniRef50_UPI00157B1B0A, UniRef:UniRef90_UPI00157B1B0A
chromosome	cds	441663	442010	-	HEMEPE_00587		hypothetical protein
chromosome	cds	441968	442603	-	HEMEPE_00588		(pseudo) hypothetical protein	SO:0001217, UniRef:UniRef50_UPI00157AF7C8, UniRef:UniRef90_UPI00157AF7C8
chromosome	cds	442634	443668	-	HEMEPE_00589		DUF3137 domain-containing protein	SO:0001217, UniRef:UniRef50_UPI00157A6EF6, UniRef:UniRef90_UPI00157A6EF6
chromosome	cds	443821	444975	-	HEMEPE_00590	yitT	YitT family protein	SO:0001217, UniRef:UniRef50_A0A846U449, UniRef:UniRef90_UPI00157B3D05
chromosome	cds	444977	445882	-	HEMEPE_00591		hypothetical protein	SO:0001217, UniRef:UniRef50_UPI00157B86DD, UniRef:UniRef90_UPI00157B86DD
chromosome	cds	446009	448075	+	HEMEPE_00592		hypothetical protein	SO:0001217, UniRef:UniRef50_UPI00313DF66A, UniRef:UniRef90_UPI00313DF66A
chromosome	cds	448160	448291	-	HEMEPE_00593		hypothetical protein	SO:0001217, UniRef:UniRef50_UPI00248F697D, UniRef:UniRef90_UPI00313B026A
chromosome	cds	448264	449025	-	HEMEPE_00594		IS256 family transposase	GO:0004803, SO:0001217, UniRef:UniRef50_A0AAT9G8K7, UniRef:UniRef90_UPI00249003F1
chromosome	cds	449175	449396	-	HEMEPE_00595		transposase	SO:0001217, UniRef:UniRef50_UPI0030CBB50C, UniRef:UniRef90_UPI00248F60C7
chromosome	cds	449454	449663	-	HEMEPE_00596		hypothetical protein
chromosome	cds	449784	450413	-	HEMEPE_00597		hypothetical protein	SO:0001217, UniRef:UniRef50_UPI00157A518F
chromosome	cds	450896	451090	-	HEMEPE_00598		(pseudo) hypothetical protein	SO:0001217, UniRef:UniRef50_UPI00313A89F8, UniRef:UniRef90_UPI00313C4731
chromosome	cds	451529	451840	+	HEMEPE_00599		(pseudo) hypothetical protein	SO:0001217, UniRef:UniRef50_UPI00157AC8D5, UniRef:UniRef90_UPI00157AC8D5
chromosome	cds	451846	452184	+	HEMEPE_00600		(pseudo) hypothetical protein	PFAM:PF15188.11, SO:0001217, UniRef:UniRef50_UPI00157AC8D5, UniRef:UniRef90_UPI00157AC8D5
chromosome	cds	452201	452872	+	HEMEPE_00601	cmk	(d)CMP kinase	EC:2.7.4.25, GO:0004127, GO:0005524, GO:0015949, SO:0001217, UniRef:UniRef50_A0A846U8V6, UniRef:UniRef90_UPI00157B337C
chromosome	cds	452900	454231	+	HEMEPE_00602	der	ribosome biogenesis GTPase Der	EC:3.6.5.-, GO:0003924, GO:0005525, GO:0005737, GO:0042254, GO:0043022, KEGG:K03977, SO:0001217, UniRef:UniRef50_P64063, UniRef:UniRef90_UPI00157B8324
chromosome	cds	454670	456481	+	HEMEPE_00603		PTS transporter subunit EIIC	SO:0001217, UniRef:UniRef50_A0A249SPC3, UniRef:UniRef90_UPI0030CC664F
chromosome	cds	456587	456805	+	HEMEPE_00604		hypothetical protein	SO:0001217, UniRef:UniRef50_UPI00157B44CE
chromosome	cds	456863	457084	+	HEMEPE_00605		transposase	SO:0001217, UniRef:UniRef50_UPI0030CBB50C, UniRef:UniRef90_UPI00248F60C7
chromosome	cds	457234	458100	+	HEMEPE_00606		IS256 family transposase	GO:0004803, SO:0001217, UniRef:UniRef50_K0P6G5, UniRef:UniRef90_UPI0030D4C5B9
chromosome	cds	458571	458756	+	HEMEPE_00607		(pseudo) hypothetical protein	SO:0001217, UniRef:UniRef50_UPI00313CE230, UniRef:UniRef90_UPI0030D2CEB4
chromosome	cds	458698	458949	+	HEMEPE_00608		(pseudo) hypothetical protein	SO:0001217, UniRef:UniRef50_UPI00313CE230, UniRef:UniRef90_UPI0030D2CEB4
chromosome	cds	458934	459641	+	HEMEPE_00609		hypothetical protein	SO:0001217, UniRef:UniRef50_UPI0030D13698, UniRef:UniRef90_UPI0030D13698
chromosome	cds	460393	461154	-	HEMEPE_00610		IS256 family transposase	GO:0004803, SO:0001217, UniRef:UniRef50_A0AAT9G8K7, UniRef:UniRef90_UPI00249003F1
chromosome	cds	461289	461525	-	HEMEPE_00611		transposase	SO:0001217, UniRef:UniRef50_UPI0030CBB50C, UniRef:UniRef90_UPI00248F60C7
chromosome	cds	461668	461919	+	HEMEPE_00612		transposase	SO:0001217, UniRef:UniRef50_UPI00157ADA72, UniRef:UniRef90_UPI0030D0E62E
chromosome	cds	462188	462493	+	HEMEPE_00613		SDR family NAD(P)-dependent oxidoreductase	SO:0001217, UniRef:UniRef50_A0A917CW99
chromosome	cds	462564	462929	+	HEMEPE_00614		SDR family NAD(P)-dependent oxidoreductase	SO:0001217, UniRef:UniRef50_UPI0030D23E23, UniRef:UniRef90_UPI0030D23E23
chromosome	cds	463109	463639	-	HEMEPE_00615		hypothetical protein	SO:0001217, UniRef:UniRef50_UPI00313DAA89, UniRef:UniRef90_UPI0030D355A4
chromosome	cds	464237	464404	-	HEMEPE_00616		hypothetical protein	RefSeq:WP_338986562.1, SO:0001217, UniParc:UPI001D629594, UniRef:UniRef100_UPI0030D369F8, UniRef:UniRef50_UPI0030CBEB5E, UniRef:UniRef90_UPI0030CBEB5E
chromosome	cds	464816	465880	+	HEMEPE_00617		IS256 family transposase	GO:0004803, SO:0001217, UniRef:UniRef50_UPI002729D7D7, UniRef:UniRef90_UPI00313BA77E
chromosome	cds	465923	466054	+	HEMEPE_00618		hypothetical protein	SO:0001217, UniRef:UniRef50_UPI00248F697D, UniRef:UniRef90_UPI00313B026A
chromosome	cds	466041	466175	-	HEMEPE_00619		hypothetical protein
chromosome	cds	466328	467134	-	HEMEPE_00620		SDR family oxidoreductase	SO:0001217, UniRef:UniRef50_A0A2P6FD95, UniRef:UniRef90_UPI00157AF5E6
chromosome	cds	467158	467799	-	HEMEPE_00621	pgsA	CDP-diacylglycerol--glycerol-3-phosphate 3-phosphatidyltransferase	EC:2.7.8.5, GO:0008444, GO:0008654, GO:0016020, KEGG:K00995, SO:0001217, UniRef:UniRef50_A0A1B3SLF3, UniRef:UniRef90_UPI00157B6170
chromosome	cds	468010	469893	-	HEMEPE_00622		VirD4-like conjugal transfer protein, CD1115 family	EC:7.4.2.8, KEGG:K03205, SO:0001217, UniRef:UniRef50_UPI00157A46B8, UniRef:UniRef90_UPI00157A46B8
chromosome	cds	469939	470067	-	HEMEPE_00623		hypothetical protein
chromosome	cds	470102	471460	-	HEMEPE_00624		Mbov_0396 family ICE element transmembrane protein	SO:0001217, UniRef:UniRef50_UPI00157B8E73, UniRef:UniRef90_UPI00157B8E73
chromosome	cds	471518	471817	-	HEMEPE_00625		hypothetical protein	SO:0001217, UniRef:UniRef50_UPI00248F9014, UniRef:UniRef90_UPI00248F9014
chromosome	cds	472184	474871	-	HEMEPE_00626		Mbov_0397 family ICE element conjugal transfer ATPase	SO:0001217, UniRef:UniRef50_UPI00157A4510, UniRef:UniRef90_UPI00157A4510
chromosome	cds	474852	475103	-	HEMEPE_00627		hypothetical protein	SO:0001217, UniRef:UniRef50_UPI00157AA7A5
chromosome	cds	475434	476789	-	HEMEPE_00628	ffh	signal recognition particle protein	EC:3.6.5.4, GO:0003924, GO:0005048, GO:0005525, GO:0009306, GO:0048501, KEGG:K03106, SO:0001217, UniRef:UniRef50_Q01442, UniRef:UniRef90_UPI00157ACA92
chromosome	cds	476931	478508	-	HEMEPE_00629	rny	ribonuclease Y	GO:0003723, GO:0006402, GO:0016020, SO:0001217, UniRef:UniRef50_A0A846U0E1, UniRef:UniRef90_UPI001E502214
chromosome	cds	478662	479645	-	HEMEPE_00630	recA	recombinase RecA	GO:0003677, GO:0003697, GO:0005524, GO:0006281, GO:0008094, KEGG:K03553, SO:0001217, UniRef:UniRef50_A0A2K8P1P6, UniRef:UniRef90_UPI00313EC084
chromosome	cds	479699	480160	-	HEMEPE_00631	cinA	CinA family protein	EC:3.5.1.42, KEGG:K03743, SO:0001217, UniRef:UniRef50_UPI00157AE197, UniRef:UniRef90_UPI0030D1A9BF
chromosome	ncRNA	480209	480558	-	HEMEPE_00632	RNaseP_bact_b	Bacterial RNase P class B	RFAM:RF00011, SO:0000386
chromosome	cds	480588	480905	-	HEMEPE_00633		hypothetical protein
chromosome	cds	480982	481359	+	HEMEPE_00634	recU	Holliday junction resolvase RecU	KEGG:K03700, SO:0001217, UniRef:UniRef50_A0A846TPU8, UniRef:UniRef90_UPI0013C9BEBB
chromosome	cds	481439	481753	-	HEMEPE_00635		HU family DNA-binding protein	SO:0001217, UniRef:UniRef50_UPI00157A7CC5, UniRef:UniRef90_UPI00157A7CC5
chromosome	cds	482216	482596	+	HEMEPE_00636	ridA	RidA family protein	RefSeq:WP_252320861.1, SO:0001217, UniParc:UPI001D8FBCA4, UniRef:UniRef100_UPI001D8FBCA4, UniRef:UniRef50_A0A090UY80, UniRef:UniRef90_UPI001D8FBCA4
chromosome	cds	482875	483219	+	HEMEPE_00637		transposase	SO:0001217, UniRef:UniRef50_K0PB27, UniRef:UniRef90_UPI00313E9C45
chromosome	cds	483418	483639	+	HEMEPE_00638		(pseudo) transposase	SO:0001217, UniRef:UniRef50_UPI00333F5146, UniRef:UniRef90_UPI00333F5146
chromosome	cds	483626	484663	-	HEMEPE_00639		IS256 family transposase	GO:0004803, SO:0001217, UniRef:UniRef50_UPI002729D7D7, UniRef:UniRef90_UPI003340A449
chromosome	cds	484611	484868	-	HEMEPE_00640		hypothetical protein
chromosome	cds	485110	486465	-	HEMEPE_00641	phnE	(pseudo) phosphonate ABC transporter, permease protein PhnE	EC:7.3.2.2, GO:0005886, GO:0015416, GO:0015716, GO:0055052, KEGG:K02042, SO:0001217, UniRef:UniRef50_UPI0030CFB720, UniRef:UniRef90_UPI0030CFB720
chromosome	cds	486710	487504	-	HEMEPE_00642		hypothetical protein
chromosome	cds	487706	488497	-	HEMEPE_00643	phnC	phosphonate ABC transporter ATP-binding protein	EC:7.3.2.2, GO:0005524, GO:0015416, GO:0015716, GO:0016020, SO:0001217, UniRef:UniRef50_Q9CIQ6, UniRef:UniRef90_UPI0030D2AF3A
chromosome	cds	488577	489794	-	HEMEPE_00644		PhnD/SsuA/transferrin family substrate-binding protein	KEGG:K02044, SO:0001217, UniRef:UniRef50_UPI00313D7F2B, UniRef:UniRef90_UPI00313D7F2B
chromosome	cds	489967	490305	-	HEMEPE_00645		transposase	SO:0001217, UniRef:UniRef50_A0A1H0VQH6, UniRef:UniRef90_UPI0030CD6E77
chromosome	cds	490353	490832	-	HEMEPE_00646		IS256 family transposase	GO:0004803, SO:0001217, UniRef:UniRef50_UPI00313ED6DB, UniRef:UniRef90_UPI0030CCE17E
chromosome	cds	490982	491203	-	HEMEPE_00647		transposase	SO:0001217, UniRef:UniRef50_UPI0030CBB50C, UniRef:UniRef90_UPI00248F60C7
chromosome	cds	491354	491851	+	HEMEPE_00648		transposase	SO:0001217, UniRef:UniRef50_A0A9D1XUK7, UniRef:UniRef90_UPI00157B4406
chromosome	cds	491938	492162	-	HEMEPE_00649		hypothetical protein	SO:0001217, UniRef:UniRef50_UPI0024CCE90A, UniRef:UniRef90_UPI0024CCE90A
chromosome	cds	492290	493288	-	HEMEPE_00650		ABC transporter ATP-binding protein	SO:0001217, UniRef:UniRef50_F4MNS3, UniRef:UniRef90_UPI0018EC98AF
chromosome	cds	493309	497304	-	HEMEPE_00651		ABC transporter permease	SO:0001217, UniRef:UniRef50_A0A846U4D6
chromosome	cds	497345	498106	-	HEMEPE_00652		hypothetical protein	SO:0001217, UniRef:UniRef50_UPI00157A30F0, UniRef:UniRef90_UPI00157A30F0
chromosome	cds	498441	498926	+	HEMEPE_00653		transposase	SO:0001217, UniRef:UniRef50_K0PA23, UniRef:UniRef90_UPI0024923703
chromosome	cds	499124	499678	+	HEMEPE_00654		transposase	SO:0001217, UniRef:UniRef50_UPI0031330E01, UniRef:UniRef90_UPI0032494C99
chromosome	cds	499823	501568	-	HEMEPE_00655		hypothetical protein
chromosome	cds	501980	502288	-	HEMEPE_00656		hypothetical protein
chromosome	cds	502552	503418	-	HEMEPE_00657		IS256 family transposase	GO:0004803, SO:0001217, UniRef:UniRef50_K0P6G5, UniRef:UniRef90_UPI0030D4C5B9
chromosome	cds	503567	503788	-	HEMEPE_00658		transposase	SO:0001217, UniRef:UniRef50_UPI0030CBB50C, UniRef:UniRef90_UPI00248F60C7
chromosome	cds	503871	503978	-	HEMEPE_00659		hypothetical protein
chromosome	cds	503978	504112	-	HEMEPE_00660		hypothetical protein
chromosome	cds	504105	504443	-	HEMEPE_00661		(pseudo) hypothetical protein	SO:0001217, UniRef:UniRef50_UPI00157AA738, UniRef:UniRef50_UPI00313E92F4, UniRef:UniRef90_UPI0030D0FA3B
chromosome	cds	504590	504955	-	HEMEPE_00662		ERF family protein	SO:0001217, UniRef:UniRef50_UPI00313B8E9E, UniRef:UniRef90_UPI00313B8E9E
chromosome	cds	505343	505504	-	HEMEPE_00663		(pseudo) hypothetical protein	SO:0001217, UniRef:UniRef50_UPI00157BAC96, UniRef:UniRef90_UPI0013C5C33C, UniRef:UniRef90_UPI00313B7A2A
chromosome	cds	505520	505726	-	HEMEPE_00664		hypothetical protein	SO:0001217, UniRef:UniRef50_UPI0013C72E5A, UniRef:UniRef90_UPI00313EFD26
chromosome	cds	505729	505911	-	HEMEPE_00665		hypothetical protein	SO:0001217, UniRef:UniRef50_UPI0013C6D8DA, UniRef:UniRef90_UPI0025759083
chromosome	cds	505901	506023	-	HEMEPE_00666		hypothetical protein
chromosome	cds	506026	506145	-	HEMEPE_00667		hypothetical protein
chromosome	cds	506159	506647	-	HEMEPE_00668		hypothetical protein	SO:0001217, UniRef:UniRef50_UPI0013CD16B8, UniRef:UniRef90_UPI00157A23A9
chromosome	cds	507219	507797	+	HEMEPE_00669		hypothetical protein	PFAM:PF20080.4, SO:0001217, UniRef:UniRef50_UPI00157BB3A0, UniRef:UniRef90_UPI00157BB3A0
chromosome	cds	508119	508571	+	HEMEPE_00670		hypothetical protein
chromosome	cds	509108	512467	+	HEMEPE_00671		PolC-type DNA polymerase III	SO:0001217, UniRef:UniRef50_UPI0030B8E0D2
chromosome	cds	512500	513369	+	HEMEPE_00672		Pr6Pr family membrane protein	SO:0001217, UniRef:UniRef50_A0A846TZU1, UniRef:UniRef90_UPI00157A4A05
chromosome	cds	513398	513637	+	HEMEPE_00673		class II fructose-bisphosphate aldolase	SO:0001217, UniRef:UniRef50_UPI0030CD9372, UniRef:UniRef90_UPI00313CB3CE
chromosome	cds	513697	513885	+	HEMEPE_00674		(pseudo) class II fructose-bisphosphate aldolase	SO:0001217, UniRef:UniRef50_UPI0030CF8E55, UniRef:UniRef90_UPI0024911EE6
chromosome	cds	513975	514211	+	HEMEPE_00675		transposase	SO:0001217, UniRef:UniRef50_UPI0030CBB50C, UniRef:UniRef90_UPI00248F60C7
chromosome	cds	514346	514825	+	HEMEPE_00676		IS256 family transposase	GO:0004803, SO:0001217, UniRef:UniRef50_UPI00313ED6DB, UniRef:UniRef90_UPI0030CCE17E
chromosome	cds	514873	515211	+	HEMEPE_00677		transposase	SO:0001217, UniRef:UniRef50_A0A1H0VQH6, UniRef:UniRef90_UPI0030CD6E77
chromosome	cds	515353	515532	+	HEMEPE_00678		hypothetical protein	PFAM:PF01116.26
chromosome	cds	515785	516906	-	HEMEPE_00679	rseP	RIP metalloprotease RseP	GO:0004222, GO:0006508, GO:0016020, SO:0001217, UniRef:UniRef50_A0A846U0D1, UniRef:UniRef90_UPI00157AED7A
chromosome	cds	516931	517944	-	HEMEPE_00680		phosphatidate cytidylyltransferase	EC:2.7.7.41, KEGG:K00981, SO:0001217, UniRef:UniRef50_A0A846U4B5, UniRef:UniRef90_UPI00157A9F43
chromosome	cds	517979	518521	-	HEMEPE_00681		ribosome-recycling factor	RefSeq:WP_252319733.1, SO:0001217, UniParc:UPI00207A8A1F, UniRef:UniRef100_UPI00207A8A1F, UniRef:UniRef50_A0A846UCQ8, UniRef:UniRef90_UPI00324ADBDE
chromosome	cds	518684	520336	+	HEMEPE_00682		(pseudo) transposase	SO:0001217, UniRef:UniRef50_UPI00313AD356, UniRef:UniRef90_UPI00313E004A
chromosome	cds	520324	521172	+	HEMEPE_00683		hypothetical protein	SO:0001217, UniRef:UniRef50_UPI00313C6B8A
chromosome	cds	521209	521391	+	HEMEPE_00684		hypothetical protein
chromosome	cds	521549	523762	-	HEMEPE_00685		hypothetical protein
chromosome	cds	523815	524297	-	HEMEPE_00686		hypothetical protein
chromosome	cds	524416	524607	-	HEMEPE_00687		hypothetical protein	SO:0001217, UniRef:UniRef50_UPI0032518770
chromosome	cds	524607	524741	-	HEMEPE_00688		hypothetical protein
chromosome	cds	524734	525249	-	HEMEPE_00689		hypothetical protein	SO:0001217, UniRef:UniRef50_UPI00157AA738
chromosome	cds	525252	525359	-	HEMEPE_00690		hypothetical protein
chromosome	cds	525352	526077	-	HEMEPE_00691		ERF family protein	SO:0001217, UniRef:UniRef50_UPI00157B50C8, UniRef:UniRef90_UPI00157AE729
chromosome	cds	526676	526951	-	HEMEPE_00692		(pseudo) nuclease-related domain-containing protein	SO:0001217, UniRef:UniRef50_UPI00313B680A, UniRef:UniRef90_UPI00313C9BC6
chromosome	cds	527106	527360	-	HEMEPE_00693		(pseudo) hypothetical protein	SO:0001217, UniRef:UniRef50_UPI0030D4F30C, UniRef:UniRef90_UPI0030D4F30C
chromosome	cds	527920	529095	+	HEMEPE_00694	nusA	transcription termination factor NusA	SO:0001217, UniRef:UniRef50_A0A846UCI3, UniRef:UniRef90_UPI00157A82FF
chromosome	cds	529114	529404	+	HEMEPE_00695	rnpM	RNase P modulator RnpM	KEGG:K07742, RefSeq:WP_338957115.1, SO:0001217, UniParc:UPI001DA9A10F, UniRef:UniRef100_UPI001DA9A10F, UniRef:UniRef50_A0A846U440, UniRef:UniRef90_UPI0013CA8910
chromosome	cds	529432	531261	+	HEMEPE_00696	infB	translation initiation factor IF-2	GO:0003743, GO:0003924, GO:0005525, GO:0005737, GO:0006413, KEGG:K02519, SO:0001217, UniRef:UniRef50_Q6F1H1, UniRef:UniRef90_UPI00313D1FCC
chromosome	cds	531263	531622	+	HEMEPE_00697	rbfA	30S ribosome-binding factor RbfA	GO:0006364, KEGG:K02834, SO:0001217, UniRef:UniRef50_UPI00157BB3B3, UniRef:UniRef90_UPI00157BB3B3
chromosome	cds	531814	532608	+	HEMEPE_00698		agmatine deiminase family protein	EC:3.5.3.12, KEGG:K10536, SO:0001217, UniRef:UniRef50_UPI0037DCE413, UniRef:UniRef90_UPI0037DCE413
chromosome	cds	532755	532976	+	HEMEPE_00699		transposase	SO:0001217, UniRef:UniRef50_UPI0030CBB50C, UniRef:UniRef90_UPI00248F60C7
chromosome	cds	533125	533457	+	HEMEPE_00700		Mutator family transposase	SO:0001217, UniRef:UniRef50_A0A1R4JPL4
chromosome	cds	533439	533888	+	HEMEPE_00701		transposase	SO:0001217, UniRef:UniRef50_UPI00313ED6DB, UniRef:UniRef90_UPI002493C89B
chromosome	cds	533861	533992	+	HEMEPE_00702		hypothetical protein	SO:0001217, UniRef:UniRef50_UPI00248F697D, UniRef:UniRef90_UPI00313B026A
chromosome	cds	534045	534314	+	HEMEPE_00703		hypothetical protein
chromosome	cds	534661	535395	-	HEMEPE_00704		IS256 family transposase	GO:0004803, SO:0001217, UniRef:UniRef50_A0AAT9G8K7, UniRef:UniRef90_UPI00249003F1
chromosome	cds	535396	535653	-	HEMEPE_00705		transposase	SO:0001217, UniRef:UniRef50_UPI0013C6C300
chromosome	cds	535883	536536	-	HEMEPE_00706		(pseudo) hypothetical protein	SO:0001217, UniRef:UniRef50_UPI002577B4E0, UniRef:UniRef90_UPI00313E3AA9
chromosome	cds	536633	536794	-	HEMEPE_00707		hypothetical protein
chromosome	cds	537351	537839	+	HEMEPE_00708		hypothetical protein	SO:0001217, UniRef:UniRef50_UPI0013CD16B8, UniRef:UniRef90_UPI00157A23A9
chromosome	cds	537851	537946	+	HEMEPE_00709		hypothetical protein
chromosome	cds	537972	538094	+	HEMEPE_00710		hypothetical protein
chromosome	cds	538084	538266	+	HEMEPE_00711		hypothetical protein	SO:0001217, UniRef:UniRef50_UPI0013C6D8DA, UniRef:UniRef90_UPI0013CC2C6E
chromosome	cds	538269	538478	+	HEMEPE_00712		hypothetical protein	RefSeq:WP_339046092.1, SO:0001217, UniParc:UPI0030CADA8E, UniRef:UniRef100_UPI0030CADA8E, UniRef:UniRef50_UPI0013C72E5A, UniRef:UniRef90_UPI0030CADA8E
chromosome	cds	538498	538635	+	HEMEPE_00713		(pseudo) hypothetical protein	SO:0001217, UniRef:UniRef50_UPI00157BAC96, UniRef:UniRef90_UPI0013C5C33C
chromosome	cds	538678	539403	+	HEMEPE_00714		ERF family protein	SO:0001217, UniRef:UniRef50_UPI00157B50C8, UniRef:UniRef90_UPI00157AE729
chromosome	cds	539396	539884	+	HEMEPE_00715		hypothetical protein	SO:0001217, UniRef:UniRef50_UPI00157AA738, UniRef:UniRef90_UPI0030D0FA3B
chromosome	cds	539884	540075	+	HEMEPE_00716		hypothetical protein	SO:0001217, UniRef:UniRef50_UPI00157AB6FE, UniRef:UniRef90_UPI00157B60B6
chromosome	cds	540903	542555	+	HEMEPE_00717		hypothetical protein	SO:0001217, UniRef:UniRef50_UPI00313AF06D
chromosome	cds	542692	542847	-	HEMEPE_00718		(pseudo) hypothetical protein	SO:0001217, UniRef:UniRef50_UPI00313F34E5, UniRef:UniRef90_UPI00313F34E5
chromosome	cds	543061	544473	-	HEMEPE_00719		(pseudo) transposase	SO:0001217, UniRef:UniRef50_UPI00313AD356, UniRef:UniRef50_UPI00313B3C53, UniRef:UniRef90_UPI0030D3F348
chromosome	cds	544425	545960	-	HEMEPE_00720		(pseudo) transposase	SO:0001217, UniRef:UniRef50_UPI00157A9ECA, UniRef:UniRef50_UPI00313AD356, UniRef:UniRef90_UPI00313B6C81, UniRef:UniRef90_UPI0037DDC534
chromosome	cds	545941	547296	-	HEMEPE_00721		phage portal protein	SO:0001217, UniRef:UniRef50_UPI00157B30AF, UniRef:UniRef90_UPI00157B30AF
chromosome	cds	547290	548771	-	HEMEPE_00722		phage terminase large subunit	KEGG:K06909, SO:0001217, UniRef:UniRef50_UPI00157AFA7B, UniRef:UniRef90_UPI00313CC0C6
chromosome	cds	548776	550143	-	HEMEPE_00723		hypothetical protein	SO:0001217, UniRef:UniRef50_UPI00313E274D
chromosome	cds	550150	550536	-	HEMEPE_00724		hypothetical protein	SO:0001217, UniRef:UniRef50_UPI0013C78BBE
chromosome	cds	550540	551058	-	HEMEPE_00725		hypothetical protein	SO:0001217, UniRef:UniRef50_UPI00157A40C6
chromosome	cds	551059	551445	-	HEMEPE_00726		(pseudo) hypothetical protein	SO:0001217, UniRef:UniRef50_UPI0013CD9274, UniRef:UniRef50_UPI0030D39B47, UniRef:UniRef90_UPI0030D280B3
chromosome	cds	551607	551960	-	HEMEPE_00727		hypothetical protein
chromosome	cds	551960	552385	-	HEMEPE_00728		hypothetical protein	SO:0001217, UniRef:UniRef50_UPI00157A2B21, UniRef:UniRef90_UPI0037DD5909
chromosome	cds	552568	552735	-	HEMEPE_00729		hypothetical protein	SO:0001217, UniRef:UniRef50_UPI0025781FFC
chromosome	cds	552704	552991	-	HEMEPE_00730		hypothetical protein	SO:0001217, UniRef:UniRef50_UPI00157AA868, UniRef:UniRef90_UPI00157A838F
chromosome	cds	552994	554313	-	HEMEPE_00731		hypothetical protein	SO:0001217, UniRef:UniRef50_UPI0013C61DEA, UniRef:UniRef90_UPI00313DFCFE
chromosome	cds	554326	554622	-	HEMEPE_00732		(pseudo) hypothetical protein	SO:0001217, UniRef:UniRef50_UPI0013C9C122, UniRef:UniRef90_UPI00313D0854
chromosome	cds	554736	554855	-	HEMEPE_00733		(pseudo) hypothetical protein	SO:0001217, UniRef:UniRef50_UPI0030CFAA11, UniRef:UniRef90_UPI0030CFAA11
chromosome	cds	555006	555389	-	HEMEPE_00734		hypothetical protein	SO:0001217, UniRef:UniRef50_UPI00157B5FAC, UniRef:UniRef90_UPI00313E446F
chromosome	cds	555510	556217	+	HEMEPE_00735		UPF0236 family transposase-like protein	SO:0001217, UniRef:UniRef50_UPI00313DCC7D, UniRef:UniRef90_UPI00313DCC7D
chromosome	cds	556394	557536	-	HEMEPE_00736		Mbov_0401 family ICE element transposase-like protein	SO:0001217, UniRef:UniRef50_UPI00157A303F, UniRef:UniRef90_UPI00157A303F
chromosome	cds	557657	558037	+	HEMEPE_00737		hypothetical protein	SO:0001217, UniRef:UniRef50_UPI00157A92A2, UniRef:UniRef90_UPI00157A92A2
chromosome	cds	558187	558306	+	HEMEPE_00738		(pseudo) hypothetical protein	SO:0001217, UniRef:UniRef50_UPI0030CFAA11, UniRef:UniRef90_UPI0030CFAA11
chromosome	cds	558420	558716	+	HEMEPE_00739		(pseudo) hypothetical protein	SO:0001217, UniRef:UniRef50_UPI0013C9C122, UniRef:UniRef90_UPI00313D0854
chromosome	cds	558729	560048	+	HEMEPE_00740		hypothetical protein	SO:0001217, UniRef:UniRef50_UPI0013C61DEA, UniRef:UniRef90_UPI00313DFCFE
chromosome	cds	560051	560338	+	HEMEPE_00741		hypothetical protein	SO:0001217, UniRef:UniRef50_UPI00157AA868, UniRef:UniRef90_UPI00157A838F
chromosome	cds	560307	561092	+	HEMEPE_00742		hypothetical protein	SO:0001217, UniRef:UniRef50_UPI00157A276D, UniRef:UniRef90_UPI0013CA3994
chromosome	cds	561092	561718	+	HEMEPE_00743		(pseudo) hypothetical protein	SO:0001217, UniRef:UniRef50_UPI0013CD9274, UniRef:UniRef90_UPI0030D280B3
chromosome	cds	561994	562512	+	HEMEPE_00744		hypothetical protein	SO:0001217, UniRef:UniRef50_UPI00157A40C6
chromosome	cds	562516	562866	+	HEMEPE_00745		hypothetical protein	SO:0001217, UniRef:UniRef50_UPI0013C78BBE, UniRef:UniRef90_UPI00157AE1B5
chromosome	cds	562910	564277	+	HEMEPE_00746		hypothetical protein	SO:0001217, UniRef:UniRef50_UPI00313E274D
chromosome	cds	564282	565763	+	HEMEPE_00747		phage terminase large subunit	KEGG:K06909, SO:0001217, UniRef:UniRef50_UPI00157AFA7B, UniRef:UniRef90_UPI00313CC0C6
chromosome	cds	565757	567112	+	HEMEPE_00748		phage portal protein	SO:0001217, UniRef:UniRef50_UPI00157B30AF, UniRef:UniRef90_UPI00157B30AF
chromosome	cds	567093	570008	+	HEMEPE_00749		transposase	SO:0001217, UniRef:UniRef50_UPI00313AD356, UniRef:UniRef90_UPI00313DFEEC
chromosome	cds	570056	570259	+	HEMEPE_00750		(pseudo) hypothetical protein	SO:0001217, UniRef:UniRef50_UPI00313B5222, UniRef:UniRef90_UPI00313B5222
chromosome	cds	570665	572455	-	HEMEPE_00751		hypothetical protein
chromosome	cds	572533	573381	-	HEMEPE_00752		hypothetical protein
chromosome	cds	573502	573693	-	HEMEPE_00753		hypothetical protein	SO:0001217, UniRef:UniRef50_UPI00157AB6FE, UniRef:UniRef90_UPI00157B60B6
chromosome	cds	573693	574181	-	HEMEPE_00754		hypothetical protein	SO:0001217, UniRef:UniRef50_UPI00157AA738, UniRef:UniRef90_UPI0030D0FA3B
chromosome	cds	574174	574371	-	HEMEPE_00755		hypothetical protein	SO:0001217, UniRef:UniRef50_UPI0030CEDB84, UniRef:UniRef90_UPI0030CEDB84
chromosome	cds	574448	574903	-	HEMEPE_00756		ERF family protein	SO:0001217, UniRef:UniRef50_UPI00324A4350, UniRef:UniRef90_UPI00324A4350
chromosome	cds	574918	575088	-	HEMEPE_00757		hypothetical protein	SO:0001217, UniRef:UniRef50_UPI00157BAC96, UniRef:UniRef90_UPI00313B7A2A
chromosome	cds	575091	575213	-	HEMEPE_00758		hypothetical protein
chromosome	cds	575218	575400	-	HEMEPE_00759		hypothetical protein	SO:0001217, UniRef:UniRef50_UPI0013C6D8DA, UniRef:UniRef90_UPI0013CC2C6E
chromosome	cds	575390	575545	-	HEMEPE_00760		hypothetical protein	RefSeq:WP_339046449.1, SO:0001217, UniParc:UPI0030D3A0B6, UniRef:UniRef100_UPI0030D3A0B6, UniRef:UniRef50_UPI00157B1D77, UniRef:UniRef90_UPI0013C9DBC5
chromosome	cds	575551	575667	-	HEMEPE_00761		hypothetical protein
chromosome	cds	575679	576167	-	HEMEPE_00762		hypothetical protein	SO:0001217, UniRef:UniRef50_UPI0013CD16B8, UniRef:UniRef90_UPI00157A23A9
chromosome	cds	577306	577491	-	HEMEPE_00763		hypothetical protein	SO:0001217, UniRef:UniRef50_UPI0030CCB34B, UniRef:UniRef90_UPI0030CCB34B
chromosome	cds	577596	578720	-	HEMEPE_00764		DUF3626 domain-containing protein	SO:0001217, UniRef:UniRef50_UPI0030CF9E4E, UniRef:UniRef90_UPI0030CF9E4E
chromosome	cds	579129	581855	-	HEMEPE_00765	alaS	alanine--tRNA ligase	EC:6.1.1.7, GO:0000166, GO:0004813, GO:0005737, GO:0006419, SO:0001217, UniRef:UniRef50_M9WBL7, UniRef:UniRef90_UPI0013CB4C96
chromosome	cds	582747	582923	+	HEMEPE_00766		hypothetical protein
chromosome	cds	583014	583250	+	HEMEPE_00767		hypothetical protein
chromosome	cds	583308	583529	+	HEMEPE_00768		transposase	SO:0001217, UniRef:UniRef50_UPI0030CBB50C, UniRef:UniRef90_UPI00248F60C7
chromosome	cds	583679	584011	+	HEMEPE_00769		Mutator family transposase	SO:0001217, UniRef:UniRef50_A0A1R4JPL4
chromosome	cds	583993	584517	+	HEMEPE_00770		IS256 family transposase	GO:0004803, SO:0001217, UniRef:UniRef50_A0A0F3R9I7, UniRef:UniRef90_UPI00333FC3E3
chromosome	cds	584887	585195	+	HEMEPE_00771		hypothetical protein	SO:0001217, UniRef:UniRef50_UPI00313A96CE, UniRef:UniRef90_UPI00313A96CE
chromosome	cds	585386	585553	+	HEMEPE_00772		hypothetical protein	SO:0001217, UniRef:UniRef50_UPI00157B1BE3, UniRef:UniRef90_UPI00157B1BE3
chromosome	cds	585938	588322	-	HEMEPE_00773	lon	endopeptidase La	EC:3.4.21.53, GO:0004252, GO:0005524, GO:0006508, GO:0016887, KEGG:K01338, SO:0001217, UniRef:UniRef50_Q6MTF4, UniRef:UniRef90_UPI003251D5DC
chromosome	cds	588581	589891	-	HEMEPE_00774	tig	trigger factor	EC:5.2.1.8, GO:0003755, GO:0005854, GO:0015031, GO:0051082, GO:0051083, SO:0001217, UniRef:UniRef50_A0AAJ7W7U5, UniRef:UniRef90_UPI00157AF206
chromosome	cds	589907	590668	-	HEMEPE_00775		DUF3196 domain-containing protein	SO:0001217, UniRef:UniRef50_UPI00157AC635, UniRef:UniRef90_UPI00157AC635
chromosome	tRNA	590705	590780	-	HEMEPE_00776	trnR	tRNA-Arg(tct)	SO:0001036
chromosome	cds	591065	591184	+	HEMEPE_00777		hypothetical protein
chromosome	cds	591890	592009	+	HEMEPE_00778		hypothetical protein
chromosome	cds	592023	592139	+	HEMEPE_00779		hypothetical protein
chromosome	cds	592283	593416	+	HEMEPE_00780		IS256 family transposase	GO:0004803, SO:0001217, UniRef:UniRef50_UPI002729D7D7, UniRef:UniRef90_UPI00313BA77E
chromosome	cds	593506	593670	-	HEMEPE_00781		hypothetical protein
chromosome	ncRNA-region	593872	593959	+			TPP riboswitch aptamer (THI element)	RFAM:RF00059, SO:0000035
chromosome	cds	594087	595067	+	HEMEPE_00782	thiT	energy-coupled thiamine transporter ThiT	KEGG:K16789, SO:0001217, UniRef:UniRef50_A0A846TW51, UniRef:UniRef90_UPI00157AC95E
chromosome	cds	595140	595388	+	HEMEPE_00783		hypothetical protein	SO:0001217, UniRef:UniRef50_UPI00207A94F1, UniRef:UniRef90_UPI00207A94F1
chromosome	cds	595414	595665	-	HEMEPE_00784		(pseudo) hypothetical protein	SO:0001217, UniRef:UniRef50_UPI00207A9F37, UniRef:UniRef90_UPI00207A9F37
chromosome	cds	595608	596162	-	HEMEPE_00785		(pseudo) amino acid permease	SO:0001217, UniRef:UniRef50_UPI0030CC5358, UniRef:UniRef90_UPI0030CC5358
chromosome	cds	596339	596686	-	HEMEPE_00786		(pseudo) amino acid permease	SO:0001217, UniRef:UniRef50_UPI0030D55B30, UniRef:UniRef90_UPI0030D55B30
chromosome	cds	596661	596825	-	HEMEPE_00787		hypothetical protein	SO:0001217, UniRef:UniRef50_UPI0032509D95
chromosome	cds	596834	596944	-	HEMEPE_00788		hypothetical protein
chromosome	cds	597191	599629	+	HEMEPE_00789	leuS	leucine--tRNA ligase	EC:6.1.1.4, GO:0000166, GO:0004823, GO:0005524, GO:0006429, KEGG:K01869, SO:0001217, UniRef:UniRef50_Q6MSR0, UniRef:UniRef90_UPI00157A49E4
chromosome	cds	599640	600353	+	HEMEPE_00790		sugar phosphate nucleotidyltransferase	SO:0001217, UniRef:UniRef50_UPI00157B9788, UniRef:UniRef90_UPI00157B9788
chromosome	cds	600717	600830	-	HEMEPE_00791		hypothetical protein
chromosome	cds	601119	601283	+	HEMEPE_00792		hypothetical protein	RefSeq:WP_339048557.1, SO:0001217, UniParc:UPI0030D0FEC5, UniRef:UniRef100_UPI0030D0FEC5, UniRef:UniRef50_UPI0030CF2F59, UniRef:UniRef90_UPI0030CF2F59
chromosome	cds	601656	602924	+	HEMEPE_00793		DUF1360 domain-containing protein	SO:0001217, UniRef:UniRef50_UPI002578778A
chromosome	cds	602945	603115	+	HEMEPE_00794		hypothetical protein	SO:0001217, UniRef:UniRef50_UPI0025755259
chromosome	cds	603208	604017	-	HEMEPE_00795		IS256 family transposase	GO:0004803, SO:0001217, UniRef:UniRef50_K0P6G5, UniRef:UniRef90_UPI00210367AB
chromosome	cds	604018	604416	-	HEMEPE_00796		transposase	SO:0001217, UniRef:UniRef50_K0PB27, UniRef:UniRef90_UPI002493B7D2
chromosome	cds	604538	605203	+	HEMEPE_00797		hypothetical protein
chromosome	cds	605303	606784	+	HEMEPE_00798		phage terminase large subunit	KEGG:K06909, SO:0001217, UniRef:UniRef50_UPI00157AFA7B, UniRef:UniRef90_UPI00313CC0C6
chromosome	cds	606778	608088	+	HEMEPE_00799		phage portal protein	SO:0001217, UniRef:UniRef50_UPI00157B30AF, UniRef:UniRef90_UPI00157B30AF
chromosome	cds	608088	608339	+	HEMEPE_00800		(pseudo) hypothetical protein	SO:0001217, UniRef:UniRef50_UPI0030CD29D8, UniRef:UniRef90_UPI002575C9B3
chromosome	cds	608279	608848	+	HEMEPE_00801		(pseudo) hypothetical protein	SO:0001217, UniRef:UniRef50_UPI00313E5420, UniRef:UniRef90_UPI0037DC76CC
chromosome	cds	608817	609926	+	HEMEPE_00802		(pseudo) hypothetical protein	SO:0001217, UniRef:UniRef50_UPI00157A2922, UniRef:UniRef50_UPI00313F0DD9, UniRef:UniRef90_UPI00313AC2FE
chromosome	cds	610127	611053	+	HEMEPE_00803		hypothetical protein	SO:0001217, UniRef:UniRef50_UPI00207A0D1F
chromosome	cds	611679	612287	-	HEMEPE_00804		hypothetical protein
chromosome	cds	612359	612559	-	HEMEPE_00805		hypothetical protein	SO:0001217, UniRef:UniRef50_UPI00157AB6FE, UniRef:UniRef90_UPI00157B60B6
chromosome	cds	612559	613212	-	HEMEPE_00806		hypothetical protein	SO:0001217, UniRef:UniRef50_UPI0013CBD44C, UniRef:UniRef90_UPI0013CBD44C
chromosome	cds	613215	613493	-	HEMEPE_00807		hypothetical protein	SO:0001217, UniRef:UniRef50_UPI00313CFDBA, UniRef:UniRef90_UPI00313CFDBA
chromosome	cds	613596	613703	-	HEMEPE_00808		hypothetical protein
chromosome	cds	613703	614299	-	HEMEPE_00809		ERF family protein	SO:0001217, UniRef:UniRef50_UPI00157B50C8, UniRef:UniRef90_UPI00157AE729
chromosome	cds	614314	614484	-	HEMEPE_00810		hypothetical protein	RefSeq:WP_174479905.1, SO:0001217, UniParc:UPI0013C5C33C, UniRef:UniRef100_UPI0013C5C33C, UniRef:UniRef50_UPI00157BAC96, UniRef:UniRef90_UPI0013C5C33C
chromosome	cds	614487	614609	-	HEMEPE_00811		hypothetical protein
chromosome	cds	614614	614805	-	HEMEPE_00812		hypothetical protein	SO:0001217, UniRef:UniRef50_UPI0013C6D8DA, UniRef:UniRef90_UPI0013C6D8DA
chromosome	cds	614953	615072	-	HEMEPE_00813		hypothetical protein
chromosome	cds	615084	615572	-	HEMEPE_00814		hypothetical protein	SO:0001217, UniRef:UniRef50_UPI0013CD16B8, UniRef:UniRef90_UPI00157A23A9
chromosome	cds	615886	617991	-	HEMEPE_00815		fructose-specific PTS transporter subunit EIIC	SO:0001217, UniRef:UniRef50_UPI00157B2F53, UniRef:UniRef90_UPI00157B2F53
chromosome	cds	618073	618915	-	HEMEPE_00816		MurR/RpiR family transcriptional regulator	SO:0001217, UniRef:UniRef50_A0A846U403, UniRef:UniRef90_UPI00157BA529
chromosome	cds	618966	619547	-	HEMEPE_00817	tsaB	tRNA (adenosine(37)-N6)-threonylcarbamoyltransferase complex dimerization subunit type 1 TsaB	EC:2.3.1.234, GO:0002949, RefSeq:WP_252320355.1, SO:0001217, UniParc:UPI00121B0EF9, UniRef:UniRef100_UPI00121B0EF9, UniRef:UniRef50_A0A846U024, UniRef:UniRef90_UPI00157BB245
chromosome	cds	619670	620473	+	HEMEPE_00818		hypothetical protein	SO:0001217, UniRef:UniRef50_UPI00157A6FC8, UniRef:UniRef90_UPI00157A6FC8
chromosome	cds	620901	622526	-	HEMEPE_00819		hypothetical protein	SO:0001217, UniRef:UniRef50_UPI00157B7310, UniRef:UniRef90_UPI00157B7310
chromosome	cds	623287	623760	+	HEMEPE_00820		hypothetical protein	SO:0001217, UniRef:UniRef50_UPI00313B64F7, UniRef:UniRef90_UPI00313B64F7
chromosome	cds	624144	624311	-	HEMEPE_00821		hypothetical protein	SO:0001217, UniRef:UniRef50_UPI00157A25F4
chromosome	rRNA	624415	624521	-	HEMEPE_00822	rrf	5S ribosomal RNA	GO:0003735, GO:0005840, KEGG:K01985, RFAM:RF00001, SO:0000652
chromosome	rRNA	624604	627537	-	HEMEPE_00823	rrl	23S ribosomal RNA	GO:0003735, GO:0005840, KEGG:K01980, RFAM:RF02541, SO:0001001
chromosome	rRNA	627728	629249	-	HEMEPE_00824	rrs	16S ribosomal RNA	GO:0003735, GO:0005840, KEGG:K01977, RFAM:RF00177, SO:0001000
chromosome	cds	629495	629887	-	HEMEPE_00825		hypothetical protein	SO:0001217, UniRef:UniRef50_UPI003256843C, UniRef:UniRef90_UPI003256843C
chromosome	cds	630271	632514	-	HEMEPE_00826		DEAD/DEAH box helicase family protein	SO:0001217, UniRef:UniRef50_UPI001F3CED85
chromosome	cds	632722	632898	-	HEMEPE_00827	rpmF	50S ribosomal protein L32	GO:0003735, GO:0006412, GO:0015934, SO:0001217, UniRef:UniRef50_UPI00157B8006, UniRef:UniRef90_UPI00157B8006
chromosome	cds	633079	633207	-	HEMEPE_00828		hypothetical protein
chromosome	cds	633563	634003	+	HEMEPE_00829		hypothetical protein	SO:0001217, UniRef:UniRef50_UPI001E4B356F, UniRef:UniRef90_UPI00313C947F
chromosome	cds	634563	634811	+	HEMEPE_00830		transposase	SO:0001217, UniRef:UniRef50_UPI0030CBB50C
chromosome	cds	634935	635051	+	HEMEPE_00831		(pseudo) transposase	SO:0001217, UniRef:UniRef50_UPI00333F4613, UniRef:UniRef90_UPI00333F4613
chromosome	cds	635247	635540	+	HEMEPE_00832		transposase	SO:0001217, UniRef:UniRef50_A0A2Z3L9F9, UniRef:UniRef90_UPI002492F038
chromosome	cds	635550	635696	+	HEMEPE_00833		(pseudo) transposase	SO:0001217, UniRef:UniRef50_UPI00324241A6, UniRef:UniRef90_UPI0032430310
chromosome	cds	635669	635800	+	HEMEPE_00834		hypothetical protein	SO:0001217, UniRef:UniRef50_UPI00248F697D, UniRef:UniRef90_UPI00313B026A
chromosome	cds	635787	636167	-	HEMEPE_00835		cysteine peptidase family C39 domain-containing protein	SO:0001217, UniRef:UniRef50_UPI002492E0AC, UniRef:UniRef90_UPI00313DCD8A
chromosome	cds	636353	636568	-	HEMEPE_00836		hypothetical protein	SO:0001217, UniRef:UniRef50_UPI00313E26F6
chromosome	cds	636937	637083	+	HEMEPE_00837		(pseudo) transposase	SO:0001217, UniRef:UniRef50_UPI00207989AD, UniRef:UniRef50_UPI00324F90F0, UniRef:UniRef90_UPI0030D2DA05
chromosome	cds	637307	637438	+	HEMEPE_00838		hypothetical protein
chromosome	cds	637621	637863	+	HEMEPE_00839		transposase	SO:0001217, UniRef:UniRef50_UPI00249125CB, UniRef:UniRef90_UPI00249125CB
chromosome	cds	637922	638173	+	HEMEPE_00840		transposase	SO:0001217, UniRef:UniRef50_UPI00157ADA72, UniRef:UniRef90_UPI0030D0E62E
chromosome	cds	638391	638861	-	HEMEPE_00841		DUF871 domain-containing protein	SO:0001217, UniRef:UniRef50_UPI0032534EEF, UniRef:UniRef90_UPI0032534EEF
chromosome	cds	639260	639748	+	HEMEPE_00842		hypothetical protein	SO:0001217, UniRef:UniRef50_UPI0013CD16B8
chromosome	cds	639762	639878	+	HEMEPE_00843		hypothetical protein
chromosome	cds	639884	640177	+	HEMEPE_00844		hypothetical protein
chromosome	cds	640182	640388	+	HEMEPE_00845		hypothetical protein	SO:0001217, UniRef:UniRef50_UPI0013C72E5A, UniRef:UniRef90_UPI00313EFD26
chromosome	cds	640409	640579	+	HEMEPE_00846		hypothetical protein	SO:0001217, UniRef:UniRef50_UPI00157BAC96, UniRef:UniRef90_UPI00313B7A2A
chromosome	cds	640594	641319	+	HEMEPE_00847		ERF family protein	SO:0001217, UniRef:UniRef50_UPI00157B50C8, UniRef:UniRef90_UPI00157AE729
chromosome	cds	641312	641806	+	HEMEPE_00848		hypothetical protein	SO:0001217, UniRef:UniRef50_UPI00157AA738, UniRef:UniRef90_UPI0030D0FA3B
chromosome	cds	641799	641933	+	HEMEPE_00849		hypothetical protein
chromosome	cds	641933	642124	+	HEMEPE_00850		hypothetical protein	SO:0001217, UniRef:UniRef50_UPI00157AB6FE
chromosome	cds	642223	642456	+	HEMEPE_00851		transposase	SO:0001217, UniRef:UniRef50_UPI0030CBB50C
chromosome	cds	643040	643801	-	HEMEPE_00852		IS256 family transposase	GO:0004803, SO:0001217, UniRef:UniRef50_A0AAT9G8K7, UniRef:UniRef90_UPI00249003F1
chromosome	cds	643950	644171	-	HEMEPE_00853		transposase	SO:0001217, UniRef:UniRef50_UPI0030CBB50C, UniRef:UniRef90_UPI00248F60C7
chromosome	cds	644261	644461	-	HEMEPE_00854		hypothetical protein	SO:0001217, UniRef:UniRef50_UPI0030CEB0AC, UniRef:UniRef90_UPI0030CEB0AC
chromosome	cds	644454	644816	-	HEMEPE_00855		ERF family protein	SO:0001217, UniRef:UniRef50_UPI00313B8E9E, UniRef:UniRef90_UPI00313B8E9E
chromosome	cds	644995	645273	+	HEMEPE_00856		transposase	SO:0001217, UniRef:UniRef50_E7FTV0, UniRef:UniRef90_UPI0030CEBB7F
chromosome	cds	645315	646115	+	HEMEPE_00857		Integrase catalytic domain-containing protein	SO:0001217, UniRef:UniRef50_A0A9W5PXP5
chromosome	cds	646118	646234	-	HEMEPE_00858		hypothetical protein
chromosome	cds	646237	646359	-	HEMEPE_00859		hypothetical protein
chromosome	cds	646364	646546	-	HEMEPE_00860		hypothetical protein	SO:0001217, UniRef:UniRef50_UPI0013C6D8DA, UniRef:UniRef90_UPI0013C6D8DA
chromosome	cds	646536	646658	-	HEMEPE_00861		hypothetical protein
chromosome	cds	646661	646780	-	HEMEPE_00862		hypothetical protein
chromosome	cds	646792	646911	-	HEMEPE_00863		hypothetical protein
chromosome	cds	647897	648208	-	HEMEPE_00864		(pseudo) hypothetical protein	SO:0001217, UniRef:UniRef50_UPI0030D31C61, UniRef:UniRef90_UPI0030D31C61
chromosome	cds	648375	648896	-	HEMEPE_00865		hypothetical protein	SO:0001217, UniRef:UniRef50_UPI00157AA5A0, UniRef:UniRef90_UPI0030D3E8A4
chromosome	ncRNA-region	649188	649260	+			Ribosomal protein L21 leader	RFAM:RF00559, SO:0000140
chromosome	cds	649272	649883	+	HEMEPE_00866	rplU	50S ribosomal protein L21	GO:0003723, GO:0003735, GO:0005840, GO:0006412, KEGG:K02888, SO:0001217, UniRef:UniRef50_UPI0030CD65CB, UniRef:UniRef90_UPI0030CD65CB
chromosome	cds	649898	650209	+	HEMEPE_00867		ribosomal-processing cysteine protease Prp	KEGG:K07584, SO:0001217, UniRef:UniRef50_A0A846TW62, UniRef:UniRef90_UPI0013CD6064
chromosome	cds	650212	650499	+	HEMEPE_00868	rpmA	50S ribosomal protein L27	GO:0000315, GO:0003735, GO:0006412, GO:0022625, KEGG:K02899, RefSeq:WP_174481212.1, SO:0001217, UniParc:UPI00157BB093, UniRef:UniRef100_UPI00157BB093, UniRef:UniRef50_P60493, UniRef:UniRef90_UPI00313DC3C9
chromosome	cds	650602	651774	+	HEMEPE_00869	coaBC	bifunctional phosphopantothenoylcysteine decarboxylase/phosphopantothenate--cysteine ligase CoaBC	EC:4.1.1.36, EC:6.3.2.5, GO:0004632, GO:0004633, GO:0010181, GO:0015937, GO:0015941, SO:0001217, UniRef:UniRef50_A0A846U1L0, UniRef:UniRef90_UPI00157AA5F2
chromosome	cds	651894	653132	+	HEMEPE_00870		IS256 family transposase	GO:0004803, SO:0001217, UniRef:UniRef50_A0A345JPG3, UniRef:UniRef90_UPI00157B7BC3
chromosome	cds	653159	653272	-	HEMEPE_00871		hypothetical protein
chromosome	cds	653590	653712	-	HEMEPE_00872		hypothetical protein
chromosome	cds	654015	654377	-	HEMEPE_00873		Transmembrane protein	SO:0001217, UniRef:UniRef50_A0A846U0S6, UniRef:UniRef90_UPI00157AC820
chromosome	cds	654402	654821	-	HEMEPE_00874		HIT family protein	SO:0001217, UniRef:UniRef50_UPI00157BB442, UniRef:UniRef90_UPI00157BB442
chromosome	cds	654873	656588	-	HEMEPE_00875		hypothetical protein	SO:0001217, UniRef:UniRef50_UPI00157A4958, UniRef:UniRef90_UPI00157A4958
chromosome	cds	656605	658644	-	HEMEPE_00876		hypothetical protein	SO:0001217, UniRef:UniRef50_UPI00157B037E, UniRef:UniRef90_UPI00157B037E
chromosome	cds	658950	660233	+	HEMEPE_00877		aminotransferase class V-fold PLP-dependent enzyme	SO:0001217, UniRef:UniRef50_A0A846TW81, UniRef:UniRef90_UPI00157B3E79
chromosome	cds	660220	661221	+	HEMEPE_00878		5-formyltetrahydrofolate cyclo-ligase	EC:6.3.3.2, GO:0006730, GO:0030272, SO:0001217, UniRef:UniRef50_UPI0025789B70, UniRef:UniRef90_UPI0025789B70
chromosome	cds	661565	661747	+	HEMEPE_00879		hypothetical protein	SO:0001217, UniRef:UniRef50_UPI00313CBCA2, UniRef:UniRef90_UPI00313CBCA2
chromosome	cds	661785	662285	+	HEMEPE_00880		(pseudo) SGNH/GDSL hydrolase family protein	SO:0001217, UniRef:UniRef50_UPI00313CFD27, UniRef:UniRef90_UPI0030D620DC
chromosome	cds	662343	662564	+	HEMEPE_00881		transposase	SO:0001217, UniRef:UniRef50_UPI0030CBB50C, UniRef:UniRef90_UPI00248F60C7
chromosome	cds	662711	663472	+	HEMEPE_00882		IS256 family transposase	GO:0004803, SO:0001217, UniRef:UniRef50_A0AAT9G8K7, UniRef:UniRef90_UPI00249003F1
chromosome	cds	663445	663576	+	HEMEPE_00883		hypothetical protein	SO:0001217, UniRef:UniRef50_UPI00248F697D, UniRef:UniRef90_UPI00313B026A
chromosome	cds	663708	664043	+	HEMEPE_00884		hypothetical protein	SO:0001217, UniRef:UniRef50_UPI0030D1BFB0, UniRef:UniRef90_UPI0030D1BFB0
chromosome	cds	664126	667083	+	HEMEPE_00885		Chromosome partition protein Smc	SO:0001217, UniRef:UniRef50_A0A846TS37
chromosome	cds	668078	668197	+	HEMEPE_00886		hypothetical protein
chromosome	cds	668316	668447	+	HEMEPE_00887		(pseudo) hypothetical protein	SO:0001217, UniRef:UniRef50_UPI002079BC6C, UniRef:UniRef50_UPI00313EAB22, UniRef:UniRef90_UPI002492E49C
chromosome	cds	668456	668551	+	HEMEPE_00888		hypothetical protein
chromosome	cds	668686	669552	+	HEMEPE_00889		IS256 family transposase	GO:0004803, SO:0001217, UniRef:UniRef50_K0P6G5, UniRef:UniRef90_UPI0030D4C5B9
chromosome	cds	669636	670718	-	HEMEPE_00890		TIR domain-containing protein	SO:0001217, UniRef:UniRef50_UPI0013CA378C
chromosome	cds	670904	671461	-	HEMEPE_00891		(pseudo) hypothetical protein	SO:0001217, UniRef:UniRef50_UPI00157A7177, UniRef:UniRef50_UPI0030CB55E1, UniRef:UniRef90_UPI00157A7177, UniRef:UniRef90_UPI0030CB55E1
chromosome	cds	671930	672181	+	HEMEPE_00892		transposase	SO:0001217, UniRef:UniRef50_UPI0030CBB50C, UniRef:UniRef90_UPI00248F60C7
chromosome	cds	672300	672557	+	HEMEPE_00893		transposase	SO:0001217, UniRef:UniRef50_A0A1R4JPL4, UniRef:UniRef90_UPI00334229A5
chromosome	cds	672658	673155	+	HEMEPE_00894		transposase	SO:0001217, UniRef:UniRef50_A0A9D1XUK7, UniRef:UniRef90_UPI00157B4406
chromosome	cds	673268	673969	-	HEMEPE_00895		hypothetical protein	SO:0001217, UniRef:UniRef50_UPI00157A7177, UniRef:UniRef90_UPI00157A7177
chromosome	cds	674225	675094	+	HEMEPE_00896	thyA	thymidylate synthase	EC:2.1.1.45, GO:0004799, GO:0006231, KEGG:K00560, RefSeq:WP_252320867.1, SO:0001217, UniParc:UPI0012227B20, UniRef:UniRef100_UPI0012227B20, UniRef:UniRef50_Q31I55, UniRef:UniRef90_UPI0013C8196B
chromosome	cds	675094	675582	+	HEMEPE_00897		dihydrofolate reductase	EC:1.5.1.3, KEGG:K00287, SO:0001217, UniRef:UniRef50_A0A846U167, UniRef:UniRef90_UPI00157B01CF
chromosome	cds	675588	676325	+	HEMEPE_00898		1-acyl-sn-glycerol-3-phosphate acyltransferase	RefSeq:WP_338959498.1, SO:0001217, UniParc:UPI0030CCAF3F, UniRef:UniRef100_UPI0030CCAF3F, UniRef:UniRef50_A0A846TPP5, UniRef:UniRef90_UPI001E517C28
chromosome	cds	676416	677444	-	HEMEPE_00899		sulfite exporter TauE/SafE family protein	SO:0001217, UniRef:UniRef50_W0GPZ1, UniRef:UniRef90_UPI00157B3855
chromosome	cds	677714	677938	+	HEMEPE_00900		hypothetical protein
chromosome	cds	678512	679738	+	HEMEPE_00901		Mutator family transposase	SO:0001217, UniRef:UniRef50_A0A345JPG3
chromosome	cds	679936	680640	-	HEMEPE_00902		ankyrin repeat domain-containing protein	SO:0001217, UniRef:UniRef50_UPI00157B29A1
chromosome	cds	680802	682028	-	HEMEPE_00903		HAD-IC family P-type ATPase	SO:0001217, UniRef:UniRef50_UPI001F4F00AB
chromosome	cds	682220	683179	-	HEMEPE_00904		HAD-IC family P-type ATPase	SO:0001217, UniRef:UniRef50_UPI0037DD0774, UniRef:UniRef90_UPI00333F4952
chromosome	cds	683581	683715	-	HEMEPE_00905		hypothetical protein
chromosome	cds	683895	684071	+	HEMEPE_00906		hypothetical protein	SO:0001217, UniRef:UniRef50_UPI00157AB44F
chromosome	cds	684139	684753	+	HEMEPE_00907	yihA	ribosome biogenesis GTP-binding protein YihA/YsxC	GO:0003924, GO:0005525, GO:0005737, GO:0042254, GO:0043022, SO:0001217, UniRef:UniRef50_A0A846UA91, UniRef:UniRef90_UPI00157AD920
chromosome	cds	685000	685386	+	HEMEPE_00908		hypothetical protein	SO:0001217, UniRef:UniRef50_UPI0030CEE252
chromosome	cds	685644	687959	+	HEMEPE_00909		cation-translocating P-type ATPase	SO:0001217, UniRef:UniRef50_UPI00157AD411, UniRef:UniRef90_UPI00157AD411
chromosome	cds	688021	688293	+	HEMEPE_00910		hypothetical protein	SO:0001217, UniRef:UniRef50_UPI00313F1C2F, UniRef:UniRef90_UPI00313F1C2F
chromosome	cds	688503	688655	-	HEMEPE_00911		HMG-box domain-containing protein	SO:0001217, UniRef:UniRef50_UPI00207AECA8, UniRef:UniRef90_UPI00313C5357
chromosome	cds	688759	689577	-	HEMEPE_00912		Cof-type HAD-IIB family hydrolase	SO:0001217, UniRef:UniRef50_A0A846TVN2, UniRef:UniRef90_UPI00313BC327
chromosome	tRNA	689790	689874	-	HEMEPE_00913	trnL	tRNA-Leu(tag)	SO:0000264
chromosome	tRNA	689879	689954	-	HEMEPE_00914	trnK	tRNA-Lys(ctt)	SO:0000265
chromosome	tRNA	690011	690085	-	HEMEPE_00915	trnE	tRNA-Glu(ttc)	SO:0000259
chromosome	tRNA	690110	690184	-	HEMEPE_00916	trnN	tRNA-Asn(gtt)	SO:0000257
chromosome	cds	690430	691593	+	HEMEPE_00917		hypothetical protein	SO:0001217, UniRef:UniRef50_UPI0030D4156D, UniRef:UniRef90_UPI0030D4156D
chromosome	cds	691652	692314	+	HEMEPE_00918		hypothetical protein	SO:0001217, UniRef:UniRef50_UPI00313EB4FF, UniRef:UniRef90_UPI00313EB4FF
chromosome	cds	692323	692820	+	HEMEPE_00919		hypothetical protein	SO:0001217, UniRef:UniRef50_UPI00313E3FE8, UniRef:UniRef90_UPI00313E3FE8
chromosome	cds	692847	693713	-	HEMEPE_00920		IS256 family transposase	GO:0004803, SO:0001217, UniRef:UniRef50_K0P6G5, UniRef:UniRef90_UPI0030D4C5B9
chromosome	cds	693863	694084	-	HEMEPE_00921		transposase	SO:0001217, UniRef:UniRef50_UPI0030CBB50C, UniRef:UniRef90_UPI00248F60C7
chromosome	cds	694174	694908	-	HEMEPE_00922		hypothetical protein	PFAM:PF20080.4
chromosome	cds	695155	695949	-	HEMEPE_00923		hypothetical protein	SO:0001217, UniRef:UniRef50_UPI00157AFC14, UniRef:UniRef90_UPI00157AFC14
chromosome	cds	696170	696634	-	HEMEPE_00924		(pseudo) hypothetical protein	SO:0001217, UniRef:UniRef50_UPI0030CC05D3, UniRef:UniRef90_UPI0030CC05D3
chromosome	cds	696894	697748	-	HEMEPE_00925		bifunctional 5,10-methylenetetrahydrofolate dehydrogenase/5,10-methenyltetrahydrofolate cyclohydrolase	SO:0001217, UniRef:UniRef50_A0A846UCH3, UniRef:UniRef90_UPI0013C9F548
chromosome	cds	697770	699257	-	HEMEPE_00926	trkG	potassium transporter TrkG	SO:0001217, UniRef:UniRef50_A0A846U139, UniRef:UniRef90_UPI0030D4807F
chromosome	cds	699424	700221	+	HEMEPE_00927	trkA	TrkA family potassium uptake protein	SO:0001217, UniRef:UniRef50_A0A846TVG6, UniRef:UniRef90_UPI0030D1545F
chromosome	cds	700417	701295	+	HEMEPE_00928		hypothetical protein	SO:0001217, UniRef:UniRef50_UPI0030CA7B4F
chromosome	cds	701398	701652	+	HEMEPE_00929		(pseudo) hypothetical protein	SO:0001217, UniRef:UniRef50_UPI0030CF0716, UniRef:UniRef90_UPI0030CF0716
chromosome	cds	702030	702251	-	HEMEPE_00930		transposase	SO:0001217, UniRef:UniRef50_UPI00324241A6, UniRef:UniRef90_UPI0032430310
chromosome	cds	702310	702864	-	HEMEPE_00931		transposase	SO:0001217, UniRef:UniRef50_UPI00313CCB57, UniRef:UniRef90_UPI002490DC6F
chromosome	cds	702983	703234	-	HEMEPE_00932		transposase	SO:0001217, UniRef:UniRef50_UPI0030CBB50C, UniRef:UniRef90_UPI00248F60C7
chromosome	cds	703901	704494	+	HEMEPE_00933		(pseudo) hypothetical protein	RefSeq:WP_338980821.1, SO:0001217, UniParc:UPI0030CDCD91, UniRef:UniRef100_UPI0030CB2966, UniRef:UniRef50_UPI00157AFF1A, UniRef:UniRef90_UPI00157AFF1A
chromosome	cds	704511	705290	+	HEMEPE_00934		alpha/beta hydrolase-fold protein	SO:0001217, UniRef:UniRef50_UPI0013C5C896, UniRef:UniRef90_UPI0013C5C896
chromosome	cds	705297	705575	-	HEMEPE_00935		SemiSWEET family sugar transporter	SO:0001217, UniRef:UniRef50_UPI00207A81DE, UniRef:UniRef90_UPI00207A81DE
chromosome	cds	705708	706757	+	HEMEPE_00936		DUF3137 domain-containing protein	SO:0001217, UniRef:UniRef50_UPI0013CA950B, UniRef:UniRef90_UPI0013CA950B
chromosome	cds	706825	707568	-	HEMEPE_00937		ABC transporter permease	SO:0001217, UniRef:UniRef50_UPI00248FD080, UniRef:UniRef90_UPI00248FD080
chromosome	cds	707582	708115	-	HEMEPE_00938		(pseudo) ABC transporter ATP-binding protein	SO:0001217, UniRef:UniRef50_R4U6Z5, UniRef:UniRef90_UPI0030CC7043
chromosome	cds	708426	708875	+	HEMEPE_00939		transposase	SO:0001217, UniRef:UniRef50_K0PA23, UniRef:UniRef90_UPI0030D335EB
chromosome	cds	709110	709559	+	HEMEPE_00940		transposase	SO:0001217, UniRef:UniRef50_UPI00313ED6DB, UniRef:UniRef90_UPI002493C89B
chromosome	cds	710022	710426	-	HEMEPE_00941	nusB	transcription antitermination factor NusB	GO:0006353, RefSeq:WP_339046318.1, SO:0001217, UniParc:UPI0011F794D6, UniRef:UniRef100_UPI0011F794D6, UniRef:UniRef50_A0A846TZP4, UniRef:UniRef90_UPI00157B463D
chromosome	cds	710392	710760	-	HEMEPE_00942		hypothetical protein	RefSeq:WP_252320429.1, SO:0001217, UniParc:UPI001214FC2E, UniRef:UniRef100_UPI001214FC2E, UniRef:UniRef50_UPI00157AD98F, UniRef:UniRef90_UPI00157AD98F
chromosome	cds	710775	711338	-	HEMEPE_00943	efp	elongation factor P	GO:0003746, GO:0005737, GO:0006414, KEGG:K02356, SO:0001217, UniRef:UniRef50_A0A846TVR9, UniRef:UniRef90_UPI0030D321CC
chromosome	cds	711341	712417	-	HEMEPE_00944		Xaa-Pro peptidase family protein	SO:0001217, UniRef:UniRef50_A0AAQ3HX03, UniRef:UniRef90_UPI0013C5AB05
chromosome	cds	712501	712650	-	HEMEPE_00945		Large ribosomal subunit protein bL33A	SO:0001217, UniRef:UniRef50_Q98Q77
chromosome	cds	712824	713597	-	HEMEPE_00946		hypothetical protein	SO:0001217, UniRef:UniRef50_UPI0030D44C63, UniRef:UniRef90_UPI0030D44C63
chromosome	cds	713893	714144	-	HEMEPE_00947		(pseudo) hypothetical protein	SO:0001217, UniRef:UniRef50_UPI0030CA928E, UniRef:UniRef50_UPI00324FBFED, UniRef:UniRef90_UPI00324FBFED, UniRef:UniRef90_UPI0037DCEBB1
chromosome	cds	714256	714486	-	HEMEPE_00948		(pseudo) formate/nitrite transporter family protein	SO:0001217, UniRef:UniRef50_UPI0030CD5AD4, UniRef:UniRef90_UPI0030CD5AD4
chromosome	cds	714512	715081	-	HEMEPE_00949		formate/nitrite transporter family protein	SO:0001217, UniRef:UniRef50_UPI0030D124B9, UniRef:UniRef90_UPI0030D124B9
chromosome	cds	715102	715509	-	HEMEPE_00950		(pseudo) L-lactate dehydrogenase	EC:1.1.1.27, GO:0004459, GO:0005737, GO:0006096, KEGG:K00016, SO:0001217, UniRef:UniRef50_A0A846U0G3, UniRef:UniRef90_UPI0037DDE2A5
chromosome	cds	715588	715776	-	HEMEPE_00951		hypothetical protein	PFAM:PF00056.29
chromosome	cds	715887	716054	-	HEMEPE_00952		hypothetical protein
chromosome	cds	716274	717713	-	HEMEPE_00953		aldehyde dehydrogenase family protein	SO:0001217, UniRef:UniRef50_Q9KAQ0, UniRef:UniRef90_UPI00157AA268
chromosome	cds	717873	720386	-	HEMEPE_00954	parC	DNA topoisomerase IV subunit A	EC:5.6.2.2, GO:0003677, GO:0003918, GO:0005524, GO:0005694, GO:0006265, SO:0001217, UniRef:UniRef50_A0A846U032, UniRef:UniRef90_UPI0013C971E6
chromosome	cds	720407	722329	-	HEMEPE_00955	parE	DNA topoisomerase IV subunit B	EC:5.6.2.2, GO:0003677, GO:0003918, GO:0005524, GO:0005694, GO:0006265, SO:0001217, UniRef:UniRef50_A0A2K9LU95, UniRef:UniRef90_UPI00157B5314
chromosome	cds	722685	722957	+	HEMEPE_00956		hypothetical protein	PFAM:PF00023.36, PFAM:PF12796.13, PFAM:PF13606.12, PFAM:PF13637.12, PFAM:PF13857.12
chromosome	cds	723148	723747	+	HEMEPE_00957		hypothetical protein	PFAM:PF00023.36, PFAM:PF12796.13, PFAM:PF13606.12, PFAM:PF13637.12, PFAM:PF13857.12
chromosome	cds	724047	724334	+	HEMEPE_00958		hypothetical protein	RefSeq:WP_339038987.1, SO:0001217, UniParc:UPI0030D15CAD, UniRef:UniRef100_UPI0030D15CAD, UniRef:UniRef50_UPI0030D15CAD, UniRef:UniRef90_UPI0030D15CAD
chromosome	cds	724431	726200	-	HEMEPE_00959	uvrC	excinuclease ABC subunit UvrC	GO:0006289, GO:0009380, GO:0009381, KEGG:K03703, SO:0001217, UniRef:UniRef50_A0A846TVZ8, UniRef:UniRef90_UPI00157A31B5
chromosome	cds	726643	727389	-	HEMEPE_00960		(pseudo) hypothetical protein	SO:0001217, UniRef:UniRef50_UPI0013CA9CD8, UniRef:UniRef90_UPI0013CA9CD8
chromosome	cds	727736	727870	+	HEMEPE_00961		hypothetical protein
chromosome	cds	727949	728188	+	HEMEPE_00962		hypothetical protein
chromosome	cds	728437	728658	+	HEMEPE_00963		transposase	SO:0001217, UniRef:UniRef50_UPI0030CBB50C, UniRef:UniRef90_UPI00248F60C7
chromosome	cds	728808	729539	+	HEMEPE_00964		IS256 family transposase	GO:0004803, SO:0001217, UniRef:UniRef50_K0P6G5, UniRef:UniRef90_UPI00210367AB
chromosome	cds	729544	729675	+	HEMEPE_00965		hypothetical protein	SO:0001217, UniRef:UniRef50_UPI00248F697D, UniRef:UniRef90_UPI00313B026A
chromosome	cds	730001	730909	-	HEMEPE_00966		ATP-binding cassette domain-containing protein	SO:0001217, UniRef:UniRef50_UPI0013CC7A15, UniRef:UniRef90_UPI0013CC7A15
chromosome	cds	730923	732419	-	HEMEPE_00967		ABC transporter permease	SO:0001217, UniRef:UniRef50_UPI00157AE75C, UniRef:UniRef90_UPI00157AE75C
chromosome	cds	733009	734616	+	HEMEPE_00968		hypothetical protein	SO:0001217, UniRef:UniRef50_UPI00157B93D8, UniRef:UniRef90_UPI00157B93D8
chromosome	cds	735073	736314	+	HEMEPE_00969		DEAD/DEAH box helicase	SO:0001217, UniRef:UniRef50_A0A2P6FDE4, UniRef:UniRef90_UPI00157B3E82
chromosome	cds	736525	737385	-	HEMEPE_00970		ribonuclease HIII	SO:0001217, UniRef:UniRef50_UPI0013C57101, UniRef:UniRef90_UPI0013C57101
chromosome	cds	737517	737837	+	HEMEPE_00971		holo-ACP synthase	SO:0001217, UniRef:UniRef50_A0A846TVW4, UniRef:UniRef90_UPI00324F47AE
chromosome	cds	737866	739173	+	HEMEPE_00972		thymidine phosphorylase	EC:2.4.2.4, GO:0006206, SO:0001217, UniRef:UniRef50_A0A2P6FC38, UniRef:UniRef90_UPI0013CACC83
chromosome	cds	739248	740573	+	HEMEPE_00973		hypothetical protein
chromosome	cds	740728	741480	+	HEMEPE_00974		segregation/condensation protein A	KEGG:K05896, SO:0001217, UniRef:UniRef50_A0A846TS07, UniRef:UniRef90_UPI0013CCFBB8
chromosome	cds	741473	742054	+	HEMEPE_00975		Segregation and condensation protein B	SO:0001217, UniRef:UniRef50_A0A846TZT1
chromosome	cds	742047	742784	+	HEMEPE_00976		pseudouridine synthase	EC:5.4.99.22, KEGG:K06178, SO:0001217, UniRef:UniRef50_A0A846U8S6, UniRef:UniRef90_UPI00157B0FD7
chromosome	cds	742858	742989	-	HEMEPE_00977		hypothetical protein	SO:0001217, UniRef:UniRef50_UPI00248F697D, UniRef:UniRef90_UPI00313B026A
chromosome	cds	742962	743723	-	HEMEPE_00978		IS256 family transposase	GO:0004803, SO:0001217, UniRef:UniRef50_A0AAT9G8K7, UniRef:UniRef90_UPI00249003F1
chromosome	cds	743873	744094	-	HEMEPE_00979		transposase	SO:0001217, UniRef:UniRef50_UPI0030CBB50C, UniRef:UniRef90_UPI00248F60C7
chromosome	cds	744177	745475	-	HEMEPE_00980		phage terminase large subunit	KEGG:K06909, SO:0001217, UniRef:UniRef50_UPI00157AFA7B, UniRef:UniRef90_UPI00313CC0C6
chromosome	cds	745480	746241	-	HEMEPE_00981		hypothetical protein
chromosome	cds	746400	747041	-	HEMEPE_00982		(pseudo) hypothetical protein	SO:0001217, UniRef:UniRef50_UPI00157B6023, UniRef:UniRef50_UPI00313E274D, UniRef:UniRef90_UPI0030D3BA56
chromosome	cds	747085	747435	-	HEMEPE_00983		hypothetical protein	SO:0001217, UniRef:UniRef50_UPI0013C78BBE, UniRef:UniRef90_UPI00157AE1B5
chromosome	cds	747439	747765	-	HEMEPE_00984		hypothetical protein	SO:0001217, UniRef:UniRef50_UPI0020794155, UniRef:UniRef90_UPI0020794155
chromosome	cds	747783	747956	-	HEMEPE_00985		(pseudo) hypothetical protein	SO:0001217, UniRef:UniRef50_UPI00313D7BF1, UniRef:UniRef50_UPI0037DC3E43, UniRef:UniRef90_UPI00313D7BF1, UniRef:UniRef90_UPI0037DC3E43
chromosome	cds	747957	748856	-	HEMEPE_00986		hypothetical protein	SO:0001217, UniRef:UniRef50_UPI0013CD9274
chromosome	cds	748856	749281	-	HEMEPE_00987		hypothetical protein	SO:0001217, UniRef:UniRef50_UPI00157A2B21, UniRef:UniRef90_UPI0037DD5909
chromosome	cds	749464	749631	-	HEMEPE_00988		hypothetical protein	SO:0001217, UniRef:UniRef50_UPI0025781FFC
chromosome	cds	749600	749887	-	HEMEPE_00989		hypothetical protein	SO:0001217, UniRef:UniRef50_UPI00157AA868, UniRef:UniRef90_UPI00157A838F
chromosome	cds	749890	750489	-	HEMEPE_00990		hypothetical protein	SO:0001217, UniRef:UniRef50_UPI00313C6DCD, UniRef:UniRef90_UPI00313C6DCD
chromosome	cds	750519	751208	-	HEMEPE_00991		hypothetical protein	SO:0001217, UniRef:UniRef50_UPI00313C6149, UniRef:UniRef90_UPI00313C6149
chromosome	cds	751221	751517	-	HEMEPE_00992		(pseudo) hypothetical protein	SO:0001217, UniRef:UniRef50_UPI0013C9C122, UniRef:UniRef90_UPI00313D0854
chromosome	cds	751529	751750	-	HEMEPE_00993		(pseudo) hypothetical protein	SO:0001217, UniRef:UniRef50_UPI0013C9C122, UniRef:UniRef90_UPI00313AD391
chromosome	cds	751887	752270	-	HEMEPE_00994		hypothetical protein	SO:0001217, UniRef:UniRef50_UPI00157B5FAC, UniRef:UniRef90_UPI00313E446F
chromosome	cds	752778	752912	+	HEMEPE_00995		hypothetical protein
chromosome	cds	753009	753533	+	HEMEPE_00996		Mbov_0401 family ICE element transposase-like protein	SO:0001217, UniRef:UniRef50_UPI00157ACD18, UniRef:UniRef90_UPI00313B29B8
chromosome	cds	754636	755358	+	HEMEPE_00997	rsmE	RsmE family RNA methyltransferase	EC:2.1.1.193, KEGG:K09761, SO:0001217, UniRef:UniRef50_A0A846TVV4, UniRef:UniRef90_UPI0030D09E11
chromosome	cds	755370	755684	+	HEMEPE_00998		Gfo/Idh/MocA family oxidoreductase	SO:0001217, UniRef:UniRef50_UPI00313B913E, UniRef:UniRef90_UPI00313B913E
chromosome	cds	755816	756223	+	HEMEPE_00999		(pseudo) hypothetical protein	PFAM:PF22725.1, SO:0001217, UniRef:UniRef50_UPI0030D0F32F, UniRef:UniRef90_UPI0030D0F32F
chromosome	cds	756216	756341	+	HEMEPE_01000		hypothetical protein
chromosome	cds	756331	757008	+	HEMEPE_01001	deoC	deoxyribose-phosphate aldolase	EC:4.1.2.4, GO:0004139, GO:0005737, GO:0009264, KEGG:K01619, SO:0001217, UniRef:UniRef50_B2A4J4, UniRef:UniRef90_UPI001E4352BE
chromosome	cds	757593	758735	-	HEMEPE_01002		Mbov_0401 family ICE element transposase-like protein	SO:0001217, UniRef:UniRef50_UPI00157A303F, UniRef:UniRef90_UPI00157A303F
chromosome	cds	758857	759237	+	HEMEPE_01003		hypothetical protein	SO:0001217, UniRef:UniRef50_UPI00157A92A2, UniRef:UniRef90_UPI00157A92A2
chromosome	cds	759308	759928	+	HEMEPE_01004		hypothetical protein	SO:0001217, UniRef:UniRef50_UPI0013C9C122, UniRef:UniRef90_UPI0013C9C122
chromosome	cds	759943	760449	+	HEMEPE_01005		(pseudo) hypothetical protein	SO:0001217, UniRef:UniRef50_UPI00157B846B, UniRef:UniRef50_UPI00313C8541, UniRef:UniRef90_UPI00157B846B
chromosome	cds	760546	761262	+	HEMEPE_01006		(pseudo) hypothetical protein	SO:0001217, UniRef:UniRef50_UPI00157B846B, UniRef:UniRef50_UPI00313C6DCD, UniRef:UniRef90_UPI00313C0CA9
chromosome	cds	761265	761552	+	HEMEPE_01007		hypothetical protein	SO:0001217, UniRef:UniRef50_UPI00157AA868, UniRef:UniRef90_UPI00157A838F
chromosome	cds	761521	761802	+	HEMEPE_01008		hypothetical protein	SO:0001217, UniRef:UniRef50_UPI00313BED21
chromosome	cds	761861	762319	+	HEMEPE_01009		(pseudo) hypothetical protein	SO:0001217, UniRef:UniRef50_UPI00157A276D, UniRef:UniRef50_UPI00157A2B21, UniRef:UniRef90_UPI0013CA3994, UniRef:UniRef90_UPI00313B49B6
chromosome	cds	762319	763086	+	HEMEPE_01010		hypothetical protein	SO:0001217, UniRef:UniRef50_UPI0013CD9274, UniRef:UniRef90_UPI00157A8BBB
chromosome	cds	763230	763754	+	HEMEPE_01011		hypothetical protein	SO:0001217, UniRef:UniRef50_UPI00157A40C6
chromosome	cds	763758	764108	+	HEMEPE_01012		hypothetical protein	SO:0001217, UniRef:UniRef50_UPI0013C78BBE, UniRef:UniRef90_UPI00157AE1B5
chromosome	cds	764152	765165	+	HEMEPE_01013		(pseudo) hypothetical protein	SO:0001217, UniRef:UniRef50_UPI00157B87ED, UniRef:UniRef50_UPI00313F060D, UniRef:UniRef90_UPI00157B87ED, UniRef:UniRef90_UPI00313CF1C1
chromosome	cds	765117	765722	+	HEMEPE_01014		(pseudo) hypothetical protein	SO:0001217, UniRef:UniRef50_UPI0030D43439, UniRef:UniRef90_UPI00313D868C
chromosome	cds	765727	767187	+	HEMEPE_01015		phage terminase large subunit	KEGG:K06909, SO:0001217, UniRef:UniRef50_UPI00157AFA7B, UniRef:UniRef90_UPI00157AFA7B
chromosome	cds	767199	768437	+	HEMEPE_01016		phage portal protein	SO:0001217, UniRef:UniRef50_UPI00157B30AF, UniRef:UniRef90_UPI00157B2E4B
chromosome	cds	768491	770314	+	HEMEPE_01017		(pseudo) transposase	SO:0001217, UniRef:UniRef50_UPI00157A2922, UniRef:UniRef50_UPI00313AD356, UniRef:UniRef90_UPI00313ADFCC, UniRef:UniRef90_UPI00313C899A
chromosome	cds	770555	771445	+	HEMEPE_01018		hypothetical protein	SO:0001217, UniRef:UniRef50_UPI00313C6B8A, UniRef:UniRef90_UPI0030CEF37A
chromosome	cds	771494	771706	+	HEMEPE_01019		hypothetical protein	SO:0001217, UniRef:UniRef50_UPI0030D3CB27, UniRef:UniRef90_UPI00313DF589
chromosome	cds	771887	772672	-	HEMEPE_01020		hypothetical protein
chromosome	cds	773040	773864	-	HEMEPE_01021		hypothetical protein	PFAM:PF00161.24
chromosome	cds	774014	774196	-	HEMEPE_01022		hypothetical protein
chromosome	cds	774156	774278	-	HEMEPE_01023		hypothetical protein
chromosome	cds	774395	774586	-	HEMEPE_01024		hypothetical protein	SO:0001217, UniRef:UniRef50_UPI00157AB6FE, UniRef:UniRef90_UPI00157B60B6
chromosome	cds	774586	774972	-	HEMEPE_01025		(pseudo) hypothetical protein	SO:0001217, UniRef:UniRef50_UPI00157AA738, UniRef:UniRef50_UPI00313E92F4, UniRef:UniRef90_UPI00313EC597
chromosome	cds	774948	775088	-	HEMEPE_01026		(pseudo) hypothetical protein	SO:0001217, UniRef:UniRef50_UPI0030CEB0AC, UniRef:UniRef90_UPI0030CEB0AC
chromosome	cds	775081	775443	-	HEMEPE_01027		ERF family protein	SO:0001217, UniRef:UniRef50_UPI00313B8E9E, UniRef:UniRef90_UPI00313B8E9E
chromosome	cds	775828	775989	-	HEMEPE_01028		(pseudo) hypothetical protein	SO:0001217, UniRef:UniRef50_UPI00157BAC96, UniRef:UniRef90_UPI0013C5C33C, UniRef:UniRef90_UPI00313B7A2A
chromosome	cds	776010	776216	-	HEMEPE_01029		hypothetical protein	SO:0001217, UniRef:UniRef50_UPI0013C72E5A
chromosome	cds	776219	776410	-	HEMEPE_01030		hypothetical protein	SO:0001217, UniRef:UniRef50_UPI0013C6D8DA, UniRef:UniRef90_UPI0013C6D8DA
chromosome	cds	776391	776522	-	HEMEPE_01031		hypothetical protein
chromosome	cds	776525	776644	-	HEMEPE_01032		hypothetical protein
chromosome	cds	776658	776777	-	HEMEPE_01033		hypothetical protein
chromosome	cds	777014	777145	-	HEMEPE_01034		(pseudo) hypothetical protein	SO:0001217, UniRef:UniRef50_UPI00157A6F7F, UniRef:UniRef90_UPI0030CF67CA
chromosome	cds	777715	778707	+	HEMEPE_01035		OTU domain-containing protein	SO:0001217, UniRef:UniRef50_UPI00313F30F2, UniRef:UniRef90_UPI00313F30F2
chromosome	cds	778723	778977	+	HEMEPE_01036		transposase	SO:0001217, UniRef:UniRef50_UPI00157ADA72, UniRef:UniRef90_UPI0030D0E62E
chromosome	cds	778964	779293	-	HEMEPE_01037		(pseudo) hypothetical protein	SO:0001217, UniRef:UniRef50_UPI0030D107E4, UniRef:UniRef90_UPI0030D107E4
chromosome	cds	779259	779741	-	HEMEPE_01038		(pseudo) hypothetical protein	SO:0001217, UniRef:UniRef50_UPI0030CDA50E, UniRef:UniRef50_UPI0030D51DE1, UniRef:UniRef90_UPI0030CDA50E, UniRef:UniRef90_UPI0030D51DE1
chromosome	cds	779903	780787	-	HEMEPE_01039		hypothetical protein	SO:0001217, UniRef:UniRef50_UPI00313ABF22, UniRef:UniRef90_UPI00313ABF22
chromosome	cds	781558	781806	-	HEMEPE_01040		hypothetical protein	SO:0001217, UniRef:UniRef50_UPI00313DF714, UniRef:UniRef90_UPI0025761268
chromosome	cds	781816	783006	-	HEMEPE_01041		phosphoglycerate kinase	EC:2.7.2.3, KEGG:K00927, SO:0001217, UniRef:UniRef50_Q7WTU1, UniRef:UniRef90_UPI00157B995E
chromosome	cds	783133	784140	-	HEMEPE_01042	gap	type I glyceraldehyde-3-phosphate dehydrogenase	GO:0006006, GO:0016620, GO:0050661, GO:0051287, SO:0001217, UniRef:UniRef50_O52631, UniRef:UniRef90_UPI00157A8053
chromosome	cds	784321	785253	-	HEMEPE_01043		ATP-binding protein	SO:0001217, UniRef:UniRef50_A0A846TW97, UniRef:UniRef90_UPI0013CD5433
chromosome	cds	785299	786417	-	HEMEPE_01044	dnaD	DnaD domain protein	KEGG:K03346, SO:0001217, UniRef:UniRef50_UPI0013C88217, UniRef:UniRef90_UPI0013C88217
chromosome	cds	786589	787419	-	HEMEPE_01045	mutM	DNA-formamidopyrimidine glycosylase	EC:3.2.2.23, EC:4.2.99.18, GO:0005737, GO:0006281, GO:0008534, GO:0046872, KEGG:K10563, SO:0001217, UniRef:UniRef50_A0A9E1HIZ5, UniRef:UniRef90_UPI00157B10B8
chromosome	cds	787487	790111	-	HEMEPE_01046	polA	DNA polymerase I	EC:2.7.7.7, GO:0003676, GO:0003677, GO:0003887, GO:0006261, GO:0008408, SO:0001217, UniRef:UniRef50_A0A846U1Q1, UniRef:UniRef90_UPI00157B301F
chromosome	cds	791081	791239	+	HEMEPE_01047		hypothetical protein
chromosome	cds	791369	791569	+	HEMEPE_01048		(pseudo) hypothetical protein	SO:0001217, UniRef:UniRef50_UPI0030D295B0, UniRef:UniRef90_UPI0030D295B0
chromosome	cds	791889	792416	+	HEMEPE_01049		(pseudo) hypothetical protein	SO:0001217, UniRef:UniRef50_UPI0030CC1504, UniRef:UniRef50_UPI0030CC199B, UniRef:UniRef90_UPI0030CC1504, UniRef:UniRef90_UPI0030CC199B
chromosome	cds	792552	794087	+	HEMEPE_01050	ccmA	heme ABC exporter ATP-binding protein CcmA	EC:7.6.2.5, GO:0015439, GO:0015886, GO:0017004, GO:0022857, GO:0043190, SO:0001217, UniRef:UniRef50_W0GR78, UniRef:UniRef90_UPI00313C6BF1
chromosome	cds	794132	794263	-	HEMEPE_01051		hypothetical protein	SO:0001217, UniRef:UniRef50_UPI00248F697D, UniRef:UniRef90_UPI00313B026A
chromosome	cds	794236	794997	-	HEMEPE_01052		IS256 family transposase	GO:0004803, SO:0001217, UniRef:UniRef50_A0AAT9G8K7, UniRef:UniRef90_UPI00249003F1
chromosome	cds	795132	795368	-	HEMEPE_01053		transposase	SO:0001217, UniRef:UniRef50_UPI0030CBB50C, UniRef:UniRef90_UPI00248F60C7
chromosome	cds	795499	795987	-	HEMEPE_01054		hypothetical protein	SO:0001217, UniRef:UniRef50_UPI0013CD16B8, UniRef:UniRef90_UPI00157A23A9
chromosome	cds	796420	796566	+	HEMEPE_01055		(pseudo) transposase	SO:0001217, UniRef:UniRef50_UPI00207989AD, UniRef:UniRef50_UPI00324F90F0, UniRef:UniRef90_UPI0030D2DA05
chromosome	cds	796560	796670	+	HEMEPE_01056		hypothetical protein
chromosome	cds	796789	797550	+	HEMEPE_01057		IS256 family transposase	GO:0004803, SO:0001217, UniRef:UniRef50_A0AAT9G8K7, UniRef:UniRef90_UPI00249003F1
chromosome	cds	797640	798272	-	HEMEPE_01058		transposase	SO:0001217, UniRef:UniRef50_A0A0F3R9I7, UniRef:UniRef90_UPI00334231F2
chromosome	cds	799059	800828	-	HEMEPE_01059		ribonuclease J	SO:0001217, UniRef:UniRef50_A0A2P6FB95, UniRef:UniRef90_UPI0013CB7CAC
chromosome	cds	801007	803121	-	HEMEPE_01060		polyribonucleotide nucleotidyltransferase	EC:2.7.7.8, GO:0003723, GO:0004654, GO:0006396, GO:0006402, KEGG:K00962, SO:0001217, UniRef:UniRef50_UPI00157B45EC, UniRef:UniRef90_UPI00157B45EC
chromosome	cds	803227	803562	+	HEMEPE_01061		rhodanese-like domain-containing protein	SO:0001217, UniRef:UniRef50_A0A846U0H5, UniRef:UniRef90_UPI00157B0366
chromosome	cds	803564	803962	-	HEMEPE_01062		PTS transporter subunit EIIB	SO:0001217, UniRef:UniRef50_A0A846U4F1, UniRef:UniRef90_UPI00157AD86B
chromosome	cds	804001	804816	-	HEMEPE_01063		NAD(+)/NADH kinase	EC:2.7.1.23, KEGG:K00858, SO:0001217, UniRef:UniRef50_UPI00157AAF1D, UniRef:UniRef90_UPI00157AAF1D
chromosome	cds	804840	805235	-	HEMEPE_01064		Spx/MgsR family RNA polymerase-binding regulatory protein	KEGG:K16509, SO:0001217, UniRef:UniRef50_A0A846TZD4, UniRef:UniRef90_UPI0027E1490C
chromosome	cds	805635	805976	+	HEMEPE_01065		hypothetical protein	SO:0001217, UniRef:UniRef50_UPI00313AB18B, UniRef:UniRef90_UPI00313AB18B
chromosome	cds	806440	807264	+	HEMEPE_01066		IS256 family transposase	GO:0004803, SO:0001217, UniRef:UniRef50_Q1RI19, UniRef:UniRef90_UPI003250C800
chromosome	cds	807677	808165	+	HEMEPE_01067		hypothetical protein	SO:0001217, UniRef:UniRef50_UPI0013CD16B8, UniRef:UniRef90_UPI00157A23A9
chromosome	cds	808299	808421	+	HEMEPE_01068		(pseudo) hypothetical protein	SO:0001217, UniRef:UniRef50_UPI00157B1D77, UniRef:UniRef90_UPI00313D5B5F
chromosome	cds	808411	808593	+	HEMEPE_01069		hypothetical protein	RefSeq:WP_174479907.1, SO:0001217, UniParc:UPI00157B9604, UniRef:UniRef100_UPI00157B9604, UniRef:UniRef50_UPI0013C6D8DA, UniRef:UniRef90_UPI0013CC2C6E
chromosome	cds	808596	808835	+	HEMEPE_01070		hypothetical protein	SO:0001217, UniRef:UniRef50_UPI0013C72E5A, UniRef:UniRef90_UPI00313EFD26
chromosome	cds	808819	808989	+	HEMEPE_01071		hypothetical protein	RefSeq:WP_174479905.1, SO:0001217, UniParc:UPI0013C5C33C, UniRef:UniRef100_UPI0013C5C33C, UniRef:UniRef50_UPI00157BAC96, UniRef:UniRef90_UPI0013C5C33C
chromosome	cds	809005	809139	+	HEMEPE_01072		hypothetical protein
chromosome	cds	809131	810369	-	HEMEPE_01073		IS256 family transposase	GO:0004803, SO:0001217, UniRef:UniRef50_A0A345JPG3, UniRef:UniRef90_UPI00157B7BC3
chromosome	cds	810498	810764	-	HEMEPE_01074		(pseudo) hypothetical protein	SO:0001217, UniRef:UniRef50_UPI00313D0F2A, UniRef:UniRef90_UPI00313D0F2A
chromosome	cds	810731	810895	-	HEMEPE_01075		(pseudo) hypothetical protein	SO:0001217, UniRef:UniRef50_UPI00313E6629, UniRef:UniRef90_UPI00313E6629
chromosome	cds	811141	813102	+	HEMEPE_01076		DNA topoisomerase 1	SO:0001217, UniRef:UniRef50_R4U0I7
chromosome	cds	813112	814035	+	HEMEPE_01077	truB	tRNA pseudouridine(55) synthase TruB	EC:5.4.99.25, GO:0001522, GO:0003723, GO:0009451, GO:0009982, KEGG:K03177, SO:0001217, UniRef:UniRef50_A0A846U1F9, UniRef:UniRef90_UPI00157AAA42
chromosome	cds	813980	814903	+	HEMEPE_01078	ribF	riboflavin biosynthesis protein RibF	EC:2.7.1.26, EC:2.7.7.2, GO:0003919, GO:0005737, GO:0006747, GO:0009398, KEGG:K11753, SO:0001217, UniRef:UniRef50_UPI00157AA1D9, UniRef:UniRef90_UPI00157AA1D9
chromosome	cds	815098	816258	-	HEMEPE_01079		Mbov_0401 family ICE element transposase-like protein	SO:0001217, UniRef:UniRef50_UPI00157AD45D
chromosome	cds	816330	817010	+	HEMEPE_01080		(pseudo) hypothetical protein	SO:0001217, UniRef:UniRef50_UPI001E3A111C, UniRef:UniRef50_UPI0037DD3748, UniRef:UniRef90_UPI0030D5197F, UniRef:UniRef90_UPI00313AE097
chromosome	cds	817175	818038	+	HEMEPE_01081		(pseudo) hypothetical protein	SO:0001217, UniRef:UniRef50_UPI001E3A111C, UniRef:UniRef50_UPI0030D4F7FB, UniRef:UniRef90_UPI0030CB651A
chromosome	cds	818189	818527	+	HEMEPE_01082		hypothetical protein	SO:0001217, UniRef:UniRef50_UPI00157A8FA1
chromosome	cds	818528	820555	-	HEMEPE_01083		hypothetical protein	SO:0001217, UniRef:UniRef50_UPI00157BA26B, UniRef:UniRef90_UPI0030CAEA1C
chromosome	cds	820506	821747	-	HEMEPE_01084		hypothetical protein	SO:0001217, UniRef:UniRef50_UPI00157B84EC, UniRef:UniRef90_UPI00157AF3C0
chromosome	cds	821766	821888	-	HEMEPE_01085		hypothetical protein
chromosome	cds	821893	823773	-	HEMEPE_01086		hypothetical protein	SO:0001217, UniRef:UniRef50_UPI0013C69D6F
chromosome	cds	823777	824340	-	HEMEPE_01087		hypothetical protein	SO:0001217, UniRef:UniRef50_UPI00157A7718, UniRef:UniRef90_UPI00157A7718
chromosome	cds	824541	824744	-	HEMEPE_01088		(pseudo) hypothetical protein	SO:0001217, UniRef:UniRef50_UPI0024915EBD, UniRef:UniRef50_UPI002574CCB9, UniRef:UniRef90_UPI00313F13E6
chromosome	cds	824759	825493	-	HEMEPE_01089		(pseudo) hypothetical protein	SO:0001217, UniRef:UniRef50_UPI00157AB76C, UniRef:UniRef50_UPI00313B3287, UniRef:UniRef90_UPI0030CB2447, UniRef:UniRef90_UPI0030CC5F8B
chromosome	cds	825508	826692	-	HEMEPE_01090		hypothetical protein	SO:0001217, UniRef:UniRef50_UPI00157B4ACD, UniRef:UniRef90_UPI0030D41047
chromosome	cds	826711	826839	-	HEMEPE_01091		(pseudo) hypothetical protein	SO:0001217, UniRef:UniRef50_UPI0013CB2296, UniRef:UniRef50_UPI0030D482E3, UniRef:UniRef90_UPI0013CB2296, UniRef:UniRef90_UPI002492FCA2
chromosome	cds	826779	827084	-	HEMEPE_01092		hypothetical protein	SO:0001217, UniRef:UniRef50_UPI0013CD25F6, UniRef:UniRef90_UPI0030CC3A9D
chromosome	cds	827102	827287	-	HEMEPE_01093		hypothetical protein	SO:0001217, UniRef:UniRef50_UPI00157AEA44, UniRef:UniRef90_UPI00157AEA44
chromosome	cds	827289	827477	-	HEMEPE_01094		hypothetical protein	RefSeq:WP_174481134.1, SO:0001217, UniParc:UPI00157AC682, UniRef:UniRef100_UPI00157AC682, UniRef:UniRef50_UPI00157AAC76, UniRef:UniRef90_UPI0013CD32F8
chromosome	cds	827522	827677	-	HEMEPE_01095		hypothetical protein	RefSeq:WP_338987612.1, SO:0001217, UniParc:UPI0030D16D53, UniRef:UniRef100_UPI0030D16D53, UniRef:UniRef50_UPI0013CBE101, UniRef:UniRef90_UPI0030D54367
chromosome	cds	827694	828125	-	HEMEPE_01096		(pseudo) hypothetical protein	SO:0001217, UniRef:UniRef50_UPI00157A276D, UniRef:UniRef50_UPI00157A2B21, UniRef:UniRef90_UPI0013C89644, UniRef:UniRef90_UPI0030CA8CD7
chromosome	cds	828278	828505	-	HEMEPE_01097		(pseudo) hypothetical protein	SO:0001217, UniRef:UniRef50_UPI00157B5DF2, UniRef:UniRef50_UPI00313BED21, UniRef:UniRef90_UPI0030D3FC14
chromosome	cds	828508	828705	-	HEMEPE_01098		hypothetical protein	SO:0001217, UniRef:UniRef50_UPI0030D4132E, UniRef:UniRef90_UPI0030D4132E
chromosome	cds	828708	828821	-	HEMEPE_01099		hypothetical protein
chromosome	cds	828836	829072	-	HEMEPE_01100		hypothetical protein	RefSeq:WP_174480108.1, SO:0001217, UniParc:UPI00157A734C, UniRef:UniRef100_UPI00157A734C, UniRef:UniRef50_UPI00157B71D9, UniRef:UniRef90_UPI00157B71D9
chromosome	cds	829072	829317	-	HEMEPE_01101		hypothetical protein	SO:0001217, UniRef:UniRef50_UPI00207AB8EE
chromosome	cds	829310	829660	-	HEMEPE_01102		hypothetical protein	SO:0001217, UniRef:UniRef50_UPI00207A5343
chromosome	cds	829762	829869	-	HEMEPE_01103		(pseudo) hypothetical protein	SO:0001217, UniRef:UniRef50_UPI002578C714, UniRef:UniRef90_UPI002578C714
chromosome	cds	829862	830182	-	HEMEPE_01104		hypothetical protein	SO:0001217, UniRef:UniRef50_UPI00157A4738
chromosome	cds	830185	830343	-	HEMEPE_01105		hypothetical protein	SO:0001217, UniRef:UniRef50_UPI0030CB8F0F, UniRef:UniRef90_UPI0030CB94BA
chromosome	cds	830347	830640	-	HEMEPE_01106		hypothetical protein	RefSeq:WP_281748863.1, SO:0001217, UniParc:UPI0024930266, UniRef:UniRef100_UPI0024930266, UniRef:UniRef50_UPI00157BAF15, UniRef:UniRef90_UPI00157BAF15
chromosome	cds	830630	831067	-	HEMEPE_01107		hypothetical protein	SO:0001217, UniRef:UniRef50_UPI0013CB2010, UniRef:UniRef90_UPI0030D5ECEA
chromosome	cds	831070	831285	-	HEMEPE_01108		hypothetical protein
chromosome	cds	832383	832652	+	HEMEPE_01109		(pseudo) hypothetical protein	SO:0001217, UniRef:UniRef50_UPI00157B8C6D, UniRef:UniRef90_UPI00157B8C6D, UniRef:UniRef90_UPI0037DD6269
chromosome	cds	832734	833537	-	HEMEPE_01110		phosphotransferase	RefSeq:WP_338979610.1, SO:0001217, UniParc:UPI0030CDE663, UniRef:UniRef100_UPI0030CDE663, UniRef:UniRef50_UPI001E5E7827, UniRef:UniRef90_UPI001E5E7827
chromosome	cds	833621	834154	+	HEMEPE_01111		cob(I)yrinic acid a,c-diamide adenosyltransferase	EC:2.5.1.17, KEGG:K19221, SO:0001217, UniRef:UniRef50_W0GNI6, UniRef:UniRef90_UPI0013C91B58
chromosome	cds	834154	834747	+	HEMEPE_01112	rdgB	RdgB/HAM1 family non-canonical purine NTP pyrophosphatase	EC:3.6.1.66, GO:0006281, GO:0035870, GO:0036222, KEGG:K01519, SO:0001217, UniRef:UniRef50_A0A846TS66, UniRef:UniRef90_UPI0030D132AE
chromosome	cds	835231	835407	-	HEMEPE_01113		hypothetical protein
chromosome	cds	836043	836690	-	HEMEPE_01114		hypothetical protein	SO:0001217, UniRef:UniRef50_UPI00157ABB01, UniRef:UniRef90_UPI00157ABB01
chromosome	cds	836827	838101	+	HEMEPE_01115		hemolysin family protein	SO:0001217, UniRef:UniRef50_A0A846TW07, UniRef:UniRef90_UPI00157AE5D7
chromosome	cds	838183	838395	+	HEMEPE_01116		hypothetical protein	SO:0001217, UniRef:UniRef50_UPI0030D4655D, UniRef:UniRef90_UPI0030D4655D
chromosome	cds	838364	838552	+	HEMEPE_01117		hypothetical protein
chromosome	cds	838726	839283	+	HEMEPE_01118		hypothetical protein	SO:0001217, UniRef:UniRef50_UPI00313AD418, UniRef:UniRef90_UPI00313AD418
chromosome	cds	839349	839609	+	HEMEPE_01119		hypothetical protein	SO:0001217, UniRef:UniRef50_UPI00313DF03C, UniRef:UniRef90_UPI00313DF03C
chromosome	cds	839855	840730	-	HEMEPE_01120		HAD-IIB family hydrolase	EC:3.1.3.104, KEGG:K21064, SO:0001217, UniRef:UniRef50_A0A846TWF5, UniRef:UniRef90_UPI0032494182
chromosome	cds	840743	841768	-	HEMEPE_01121	trpS	tryptophan--tRNA ligase	EC:6.1.1.2, GO:0000166, GO:0004830, GO:0005524, GO:0006436, SO:0001217, UniRef:UniRef50_Q98PH7, UniRef:UniRef90_UPI00157A81C5
chromosome	cds	841938	842399	+	HEMEPE_01122		hypothetical protein	SO:0001217, UniRef:UniRef50_UPI0030CB425C, UniRef:UniRef90_UPI0030D59F90
chromosome	cds	842490	842996	+	HEMEPE_01123		hypothetical protein
chromosome	cds	843220	843552	+	HEMEPE_01124		(pseudo) hypothetical protein	SO:0001217, UniRef:UniRef50_UPI0037DCCB00, UniRef:UniRef90_UPI0037DCCB00
chromosome	cds	843644	844510	-	HEMEPE_01125		IS256 family transposase	GO:0004803, SO:0001217, UniRef:UniRef50_K0P6G5, UniRef:UniRef90_UPI0030D4C5B9
chromosome	cds	844634	844882	-	HEMEPE_01126		transposase	SO:0001217, UniRef:UniRef50_UPI0030CBB50C
chromosome	cds	845018	845482	-	HEMEPE_01127		hypothetical protein
chromosome	cds	845449	846249	-	HEMEPE_01128		hypothetical protein
chromosome	cds	846355	846699	-	HEMEPE_01129		(pseudo) hypothetical protein	SO:0001217, UniRef:UniRef50_UPI0030D10FDC, UniRef:UniRef90_UPI0030D10FDC
chromosome	cds	847182	848114	-	HEMEPE_01130	bspA	BspA family leucine-rich repeat surface protein	SO:0001217, UniRef:UniRef50_UPI00157A64FE, UniRef:UniRef90_UPI0030D2217D
chromosome	cds	848411	849217	-	HEMEPE_01131		(pseudo) MSC_0882 family membrane protein	SO:0001217, UniRef:UniRef50_A0A846U2L0, UniRef:UniRef90_UPI00157B0DB9
chromosome	cds	849241	849468	-	HEMEPE_01132		hypothetical protein
chromosome	cds	849488	849796	-	HEMEPE_01133		hypothetical protein	SO:0001217, UniRef:UniRef50_UPI0020795B3F, UniRef:UniRef90_UPI0020795B3F
chromosome	cds	849920	851101	-	HEMEPE_01134		prolipoprotein diacylglyceryl transferase	SO:0001217, UniRef:UniRef50_A0A846U5M6, UniRef:UniRef90_UPI00157A9AA1
chromosome	cds	851421	851552	-	HEMEPE_01135		hypothetical protein	SO:0001217, UniRef:UniRef50_UPI00248F697D, UniRef:UniRef90_UPI00313B026A
chromosome	cds	851525	851758	-	HEMEPE_01136		transposase	SO:0001217, UniRef:UniRef50_UPI00324241A6, UniRef:UniRef90_UPI00324F47A9
chromosome	cds	851806	852648	-	HEMEPE_01137		IS256 family transposase	GO:0004803, SO:0001217, UniRef:UniRef50_UPI00157B3A08, UniRef:UniRef90_UPI0030CCC47F
chromosome	cds	852755	853093	+	HEMEPE_01138		transposase	SO:0001217, UniRef:UniRef50_A0A1H0VQH6, UniRef:UniRef90_UPI0030CD6E77
chromosome	cds	853573	853824	-	HEMEPE_01139		hypothetical protein
chromosome	cds	854109	855362	-	HEMEPE_01140		hypothetical protein
chromosome	cds	855591	857405	-	HEMEPE_01141	lepA	translation elongation factor 4	EC:3.6.5.n1, GO:0003924, GO:0005525, SO:0001217, UniRef:UniRef50_Q9I5G8, UniRef:UniRef90_UPI0034CDE5AD
chromosome	cds	857622	858296	+	HEMEPE_01142	bspA	BspA family leucine-rich repeat surface protein	SO:0001217, UniRef:UniRef50_UPI0013CACA80, UniRef:UniRef90_UPI0013CACA80
chromosome	cds	858335	859651	+	HEMEPE_01143		ETX/MTX2 family pore-forming toxin	SO:0001217, UniRef:UniRef50_UPI0025765B34, UniRef:UniRef90_UPI00313D4EF7
chromosome	cds	859902	860003	+	HEMEPE_01144		hypothetical protein
chromosome	cds	860006	860590	+	HEMEPE_01145		(pseudo) hypothetical protein	SO:0001217, UniRef:UniRef50_UPI00157B8981, UniRef:UniRef50_UPI0037DD4C6B, UniRef:UniRef90_UPI00157B8981, UniRef:UniRef90_UPI0037DD4C6B
chromosome	cds	860785	861330	+	HEMEPE_01146		transposase	SO:0001217, UniRef:UniRef50_K0PA23, UniRef:UniRef90_UPI0030CF0589
chromosome	cds	861302	862024	+	HEMEPE_01147		IS256 family transposase	GO:0004803, SO:0001217, UniRef:UniRef50_K0P6G5, UniRef:UniRef90_UPI002493126E
chromosome	cds	862217	862390	-	HEMEPE_01148		hypothetical protein	SO:0001217, UniRef:UniRef50_UPI0013CC21E3, UniRef:UniRef90_UPI0013CC21E3
chromosome	cds	862664	863245	-	HEMEPE_01149	mreD	Rod shape-determining protein MreD	SO:0001217, UniRef:UniRef50_A0A846UA60, UniRef:UniRef90_UPI0013C6CB10
chromosome	cds	863288	864235	-	HEMEPE_01150	fmt	methionyl-tRNA formyltransferase	EC:2.1.2.9, GO:0004479, GO:0005737, GO:0071951, SO:0001217, UniRef:UniRef50_A0A846TX30, UniRef:UniRef90_UPI00157A3DFA
chromosome	cds	864222	865976	-	HEMEPE_01151		DUF2779 domain-containing protein	SO:0001217, UniRef:UniRef50_A0A846TXF4, UniRef:UniRef90_UPI0013C60C12
chromosome	cds	866013	866621	-	HEMEPE_01152		hypothetical protein	SO:0001217, UniRef:UniRef50_A0A846TQY1
chromosome	cds	866643	866924	-	HEMEPE_01153		hypothetical protein	RefSeq:WP_174480491.1, SO:0001217, UniParc:UPI00120B8B4A, UniRef:UniRef100_UPI00120B8B4A, UniRef:UniRef50_A0A846U2K0, UniRef:UniRef90_UPI00120B8B4A
chromosome	cds	867137	867397	+	HEMEPE_01154	rpsT	30S ribosomal protein S20	GO:0003723, GO:0003735, GO:0005840, GO:0006412, KEGG:K02968, SO:0001217, UniRef:UniRef50_A0A846UA50, UniRef:UniRef90_UPI0013CDC66C
chromosome	cds	867504	868754	-	HEMEPE_01155	ilvA	threonine ammonia-lyase	EC:4.3.1.19, GO:0004794, GO:0006567, SO:0001217, UniRef:UniRef50_Q6MUB8, UniRef:UniRef90_UPI00157B5DB1
chromosome	cds	869094	870692	+	HEMEPE_01156		ABC transporter ATP-binding protein/permease	SO:0001217, UniRef:UniRef50_W0GQK8, UniRef:UniRef90_UPI0030D567D2
chromosome	cds	870757	872208	-	HEMEPE_01157		hypothetical protein	SO:0001217, UniRef:UniRef50_UPI0013CB66D9, UniRef:UniRef90_UPI0013CB66D9
chromosome	cds	872245	872628	-	HEMEPE_01158	holA	(pseudo) DNA polymerase III subunit delta	EC:2.7.7.7, GO:0003677, GO:0003887, GO:0006260, SO:0001217, UniRef:UniRef50_UPI0013C6CE62, UniRef:UniRef90_UPI0013C6CE62
chromosome	cds	872649	872915	-	HEMEPE_01159		hypothetical protein
chromosome	cds	873191	874276	-	HEMEPE_01160		MBL fold metallo-hydrolase	KEGG:K02238, SO:0001217, UniRef:UniRef50_UPI0030CF8C3B, UniRef:UniRef90_UPI0030CF8C3B
chromosome	cds	874718	875584	-	HEMEPE_01161		IS256 family transposase	GO:0004803, SO:0001217, UniRef:UniRef50_K0P6G5, UniRef:UniRef90_UPI0030D4C5B9
chromosome	cds	875770	875958	-	HEMEPE_01162		(pseudo) hypothetical protein	SO:0001217, UniRef:UniRef50_UPI00157B3725, UniRef:UniRef50_UPI002079BC6C, UniRef:UniRef90_UPI00207A9F4A, UniRef:UniRef90_UPI00248FF137
chromosome	cds	876073	876321	-	HEMEPE_01163		(pseudo) hypothetical protein	SO:0001217, UniRef:UniRef50_UPI00249106ED, UniRef:UniRef50_UPI0030D31BEB, UniRef:UniRef90_UPI00249106ED, UniRef:UniRef90_UPI0030D31BEB
chromosome	cds	876702	877154	-	HEMEPE_01164		hypothetical protein	SO:0001217, UniRef:UniRef50_UPI00313BBB09, UniRef:UniRef90_UPI00313BBB09
chromosome	cds	877256	877738	+	HEMEPE_01165		hypothetical protein	RefSeq:WP_338959066.1, SO:0001217, UniParc:UPI0030CD3680, UniRef:UniRef100_UPI0030CD3680, UniRef:UniRef50_UPI0030CAE854, UniRef:UniRef90_UPI0030CAE854
chromosome	cds	877746	880373	-	HEMEPE_01166		valine--tRNA ligase	EC:6.1.1.9, GO:0000166, GO:0004812, GO:0004832, GO:0005524, GO:0006438, KEGG:K01873, SO:0001217, UniRef:UniRef50_Q6F1B1, UniRef:UniRef90_UPI00157AA887
chromosome	cds	880773	881276	+	HEMEPE_01167		transposase	SO:0001217, UniRef:UniRef50_UPI0030CEE86B
chromosome	cds	881459	881587	+	HEMEPE_01168		(pseudo) transposase	SO:0001217, UniRef:UniRef50_UPI00249125CB, UniRef:UniRef90_UPI0032530835
chromosome	cds	881679	882008	+	HEMEPE_01169		Mutator family transposase	SO:0001217, UniRef:UniRef50_A0A1H0VQH6
chromosome	cds	882758	882898	-	HEMEPE_01170		hypothetical protein	SO:0001217, UniRef:UniRef50_UPI0024912095
chromosome	cds	883109	883876	-	HEMEPE_01171		ABC transporter permease	SO:0001217, UniRef:UniRef50_UPI0013C9B57C, UniRef:UniRef90_UPI0013C9B57C
chromosome	cds	883876	884607	-	HEMEPE_01172		ABC transporter ATP-binding protein	SO:0001217, UniRef:UniRef50_A0A654IMR5, UniRef:UniRef90_UPI00157A41B2
chromosome	cds	884747	885343	-	HEMEPE_01173		(pseudo) hypothetical protein	PFAM:PF13570.12, PFAM:PF14517.12, PFAM:PF20067.5, SO:0001217, UniRef:UniRef50_UPI0025786994, UniRef:UniRef50_UPI0030D112C0, UniRef:UniRef90_UPI0025786994, UniRef:UniRef90_UPI0030D112C0
chromosome	cds	885310	885801	-	HEMEPE_01174		hypothetical protein	PFAM:PF06739.17
chromosome	cds	886153	886284	-	HEMEPE_01175		hypothetical protein	SO:0001217, UniRef:UniRef50_UPI00248F697D, UniRef:UniRef90_UPI00313B026A
chromosome	cds	886257	886403	-	HEMEPE_01176		(pseudo) transposase	SO:0001217, UniRef:UniRef50_UPI00324241A6, UniRef:UniRef90_UPI0032430310
chromosome	cds	886462	887016	-	HEMEPE_01177		transposase	SO:0001217, UniRef:UniRef50_UPI00313CCB57, UniRef:UniRef90_UPI002490DC6F
chromosome	cds	887151	887387	-	HEMEPE_01178		transposase	SO:0001217, UniRef:UniRef50_UPI0030CBB50C
chromosome	cds	887445	887753	-	HEMEPE_01179		hypothetical protein
chromosome	cds	888415	888651	+	HEMEPE_01180		transposase	SO:0001217, UniRef:UniRef50_UPI0030CBB50C, UniRef:UniRef90_UPI00248F60C7
chromosome	cds	888786	889547	+	HEMEPE_01181		IS256 family transposase	GO:0004803, SO:0001217, UniRef:UniRef50_A0AAT9G8K7, UniRef:UniRef90_UPI00249003F1
chromosome	cds	889520	889651	+	HEMEPE_01182		hypothetical protein	SO:0001217, UniRef:UniRef50_UPI00248F697D, UniRef:UniRef90_UPI00313B026A
chromosome	cds	889743	890147	-	HEMEPE_01183		(pseudo) hypothetical protein	SO:0001217, UniRef:UniRef50_UPI00313E0F18, UniRef:UniRef50_UPI0037DCDABB, UniRef:UniRef90_UPI0037DCDABB
chromosome	cds	890708	892129	-	HEMEPE_01184		MATE family efflux transporter	SO:0001217, UniRef:UniRef50_A0A0H3XMB4, UniRef:UniRef90_UPI0013CA4D53
chromosome	cds	892206	894611	-	HEMEPE_01185	pheT	phenylalanine--tRNA ligase subunit beta	EC:6.1.1.20, GO:0000287, GO:0004826, GO:0005524, GO:0006432, KEGG:K01890, SO:0001217, UniRef:UniRef50_UPI00157B00FF, UniRef:UniRef90_UPI00157B00FF
chromosome	cds	894636	895700	-	HEMEPE_01186	pheS	phenylalanine--tRNA ligase subunit alpha	EC:6.1.1.20, GO:0000166, GO:0004826, GO:0005524, GO:0005737, GO:0006432, KEGG:K01889, SO:0001217, UniRef:UniRef50_Q2SSA0, UniRef:UniRef90_UPI00157B70C2
chromosome	cds	895765	896544	-	HEMEPE_01187		RNA methyltransferase	RefSeq:WP_338959038.1, SO:0001217, UniParc:UPI0030CD97F3, UniRef:UniRef100_UPI0030CD97F3, UniRef:UniRef50_UPI00157B1C6E, UniRef:UniRef90_UPI00157B1C6E
chromosome	cds	896522	897229	-	HEMEPE_01188		M48 family metallopeptidase	SO:0001217, UniRef:UniRef50_UPI0013C88BEB, UniRef:UniRef90_UPI0013C88BEB
chromosome	cds	897265	897768	-	HEMEPE_01189		dUTP diphosphatase	SO:0001217, UniRef:UniRef50_A0A846TX09, UniRef:UniRef90_UPI00157B14D8
chromosome	cds	897838	898659	-	HEMEPE_01190	ywaF	YwaF family protein	SO:0001217, UniRef:UniRef50_UPI00157B65E8, UniRef:UniRef90_UPI00157B65E8
chromosome	cds	898818	899177	-	HEMEPE_01191	rplT	50S ribosomal protein L20	GO:0000315, GO:0003735, GO:0006412, GO:0022625, RefSeq:WP_252320320.1, SO:0001217, UniParc:UPI001D2BB710, UniRef:UniRef100_UPI001D2BB710, UniRef:UniRef50_Q9RSW7, UniRef:UniRef90_UPI00157ABEA2
chromosome	cds	899194	899382	-	HEMEPE_01192	rpmI	50S ribosomal protein L35	GO:0003735, GO:0005840, GO:0006412, KEGG:K02916, RefSeq:WP_174480739.1, SO:0001217, UniParc:UPI00157A3F00, UniRef:UniRef100_UPI00157A3F00, UniRef:UniRef50_A0A0U3EBZ8, UniRef:UniRef90_UPI00313B2515
chromosome	cds	899399	899941	-	HEMEPE_01193	infC	translation initiation factor IF-3	GO:0003743, GO:0006413, SO:0001217, UniRef:UniRef50_A0A846UE15, UniRef:UniRef90_UPI0013CADAE7
chromosome	cds	900461	900733	-	HEMEPE_01194		(pseudo) hypothetical protein	PFAM:PF13570.12, PFAM:PF20067.5, SO:0001217, UniRef:UniRef50_UPI00313AB2B7, UniRef:UniRef50_UPI00313E3AD2, UniRef:UniRef90_UPI0030CBCAA9
chromosome	cds	900841	901335	-	HEMEPE_01195		(pseudo) hypothetical protein	SO:0001217, UniRef:UniRef50_UPI0024928AC6, UniRef:UniRef50_UPI00313E9663, UniRef:UniRef90_UPI00313BDED2
chromosome	cds	901501	902091	-	HEMEPE_01196		DNA alkylation repair protein	SO:0001217, UniRef:UniRef50_D4G722, UniRef:UniRef90_UPI0030CDC5E4
chromosome	cds	902034	902435	-	HEMEPE_01197		(pseudo) hypothetical protein	SO:0001217, UniRef:UniRef50_UPI002A81BA73, UniRef:UniRef90_UPI0030D56673
chromosome	cds	902860	903132	+	HEMEPE_01198		hypothetical protein	SO:0001217, UniRef:UniRef50_A0A846TT92, UniRef:UniRef90_UPI00313C96AC
chromosome	rRNA	903178	903284	-	HEMEPE_01199	rrf	5S ribosomal RNA	GO:0003735, GO:0005840, KEGG:K01985, RFAM:RF00001, SO:0000652
chromosome	rRNA	903367	906300	-	HEMEPE_01200	rrl	23S ribosomal RNA	GO:0003735, GO:0005840, KEGG:K01980, RFAM:RF02541, SO:0001001
chromosome	rRNA	906493	908013	-	HEMEPE_01201	rrs	16S ribosomal RNA	GO:0003735, GO:0005840, KEGG:K01977, RFAM:RF00177, SO:0001000
chromosome	cds	908321	910255	-	HEMEPE_01202	thrS	threonine--tRNA ligase	EC:6.1.1.3, GO:0004829, GO:0005524, GO:0005737, GO:0006435, KEGG:K01868, SO:0001217, UniRef:UniRef50_A0A846UA30, UniRef:UniRef90_UPI00157B1E7D
chromosome	cds	910299	911705	-	HEMEPE_01203	pyk	pyruvate kinase	EC:2.7.1.40, GO:0000287, GO:0004743, GO:0006096, GO:0030955, KEGG:K00873, SO:0001217, UniRef:UniRef50_UPI0013C81121, UniRef:UniRef90_UPI0013C81121
chromosome	cds	911724	912776	-	HEMEPE_01204		ATP-dependent 6-phosphofructokinase	SO:0001217, UniRef:UniRef50_A0A846TWZ5, UniRef:UniRef90_UPI0013CBB123
chromosome	cds	912883	914187	-	HEMEPE_01205	eno	phosphopyruvate hydratase	EC:4.2.1.11, GO:0000015, GO:0000287, GO:0004634, GO:0006096, KEGG:K01689, SO:0001217, UniRef:UniRef50_Q9JZ53, UniRef:UniRef90_UPI00157AAF78
chromosome	cds	914307	916646	-	HEMEPE_01206		hypothetical protein	SO:0001217, UniRef:UniRef50_UPI0013C98578, UniRef:UniRef90_UPI0013C98578
chromosome	cds	916676	917602	-	HEMEPE_01207		hypothetical protein	SO:0001217, UniRef:UniRef50_UPI00157A7140, UniRef:UniRef90_UPI00157A7140
chromosome	cds	917793	919328	-	HEMEPE_01208	gpmI	2,3-bisphosphoglycerate-independent phosphoglycerate mutase	EC:5.4.2.12, GO:0006096, GO:0046537, KEGG:K15633, SO:0001217, UniRef:UniRef50_Q6MSF0, UniRef:UniRef90_UPI00157B1626
chromosome	cds	919346	920722	-	HEMEPE_01209		hypothetical protein	SO:0001217, UniRef:UniRef50_UPI0013C9CB00, UniRef:UniRef90_UPI0013C9CB00
chromosome	cds	920764	921354	-	HEMEPE_01210	tpiA	(pseudo) triose-phosphate isomerase	EC:5.3.1.1, GO:0004807, GO:0006096, KEGG:K01803, SO:0001217, UniRef:UniRef50_W8GSU6, UniRef:UniRef90_UPI00157B3653
chromosome	cds	921524	922279	-	HEMEPE_01211	nagB	glucosamine-6-phosphate deaminase	EC:3.5.99.6, GO:0004342, GO:0006044, SO:0001217, UniRef:UniRef50_W6A5X6, UniRef:UniRef90_UPI0030D28D2F
chromosome	cds	922307	923500	-	HEMEPE_01212	nagA	N-acetylglucosamine-6-phosphate deacetylase	EC:3.5.1.25, GO:0006044, GO:0008448, KEGG:K01443, SO:0001217, UniRef:UniRef50_A0A846TT82, UniRef:UniRef90_UPI00157AE1B6
chromosome	tRNA	923633	923708	-	HEMEPE_01213	trnF	tRNA-Phe(gaa)	SO:0000267
chromosome	cds	923805	924230	-	HEMEPE_01214		hypothetical protein	SO:0001217, UniRef:UniRef50_UPI0030D1A1BE, UniRef:UniRef90_UPI0030D1A1BE
chromosome	cds	924350	924565	-	HEMEPE_01215		hypothetical protein
chromosome	cds	924642	925031	-	HEMEPE_01216		hypothetical protein	SO:0001217, UniRef:UniRef50_UPI00157AA79B, UniRef:UniRef90_UPI00157AA79B
chromosome	cds	925058	925534	-	HEMEPE_01217		(pseudo) hypothetical protein	SO:0001217, UniRef:UniRef50_UPI0030CFCC33, UniRef:UniRef50_UPI0030D0189F, UniRef:UniRef90_UPI0030CFCC33, UniRef:UniRef90_UPI0030D0189F
chromosome	cds	925606	925941	-	HEMEPE_01218		hypothetical protein	SO:0001217, UniRef:UniRef50_UPI0030D04A64, UniRef:UniRef90_UPI0030D04A64
chromosome	cds	926245	926607	-	HEMEPE_01219		(pseudo) hypothetical protein	SO:0001217, UniRef:UniRef50_UPI0030CEE701, UniRef:UniRef90_UPI0030CEE701
chromosome	cds	926762	927439	-	HEMEPE_01220		(pseudo) hypothetical protein	SO:0001217, UniRef:UniRef50_UPI0030D399BB, UniRef:UniRef90_UPI0030D399BB
chromosome	cds	927409	927558	-	HEMEPE_01221		hypothetical protein
chromosome	cds	927927	928106	+	HEMEPE_01222		hypothetical protein
chromosome	cds	928061	928891	+	HEMEPE_01223		ankyrin repeat domain-containing protein	SO:0001217, UniRef:UniRef50_UPI0030CC8A83, UniRef:UniRef90_UPI0030CC8A83
chromosome	cds	928947	929552	-	HEMEPE_01224		hypothetical protein	SO:0001217, UniRef:UniRef50_UPI00157AF99E
chromosome	cds	929640	930041	-	HEMEPE_01225		hypothetical protein
chromosome	cds	930022	931125	-	HEMEPE_01226		(pseudo) VWA domain-containing protein	SO:0001217, UniRef:UniRef50_UPI0013CCE2A3, UniRef:UniRef90_UPI0013CCE2A3
chromosome	cds	931140	932408	-	HEMEPE_01227		AAA family ATPase	SO:0001217, UniRef:UniRef50_UPI00157B83CE, UniRef:UniRef90_UPI00157B83CE
chromosome	cds	932600	932722	+	HEMEPE_01228		hypothetical protein
chromosome	cds	932725	932850	+	HEMEPE_01229		(pseudo) hypothetical protein	SO:0001217, UniRef:UniRef50_UPI00157BAC96, UniRef:UniRef90_UPI0013C5C33C
chromosome	cds	933271	933603	+	HEMEPE_01230		ERF family protein	SO:0001217, UniRef:UniRef50_UPI00313B8E9E, UniRef:UniRef90_UPI00313B8E9E
chromosome	cds	933634	933774	+	HEMEPE_01231		(pseudo) hypothetical protein	SO:0001217, UniRef:UniRef50_UPI0030CEB0AC, UniRef:UniRef90_UPI0030CEB0AC
chromosome	cds	934119	934253	+	HEMEPE_01232		hypothetical protein
chromosome	cds	934253	934444	+	HEMEPE_01233		hypothetical protein	SO:0001217, UniRef:UniRef50_UPI00157AB6FE, UniRef:UniRef90_UPI00157B60B6
chromosome	cds	934563	937052	+	HEMEPE_01234		hypothetical protein	PFAM:PF00161.24
chromosome	cds	937638	937769	-	HEMEPE_01235		hypothetical protein	SO:0001217, UniRef:UniRef50_UPI00248F697D, UniRef:UniRef90_UPI00313B026A
chromosome	cds	937742	938191	-	HEMEPE_01236		transposase	SO:0001217, UniRef:UniRef50_UPI00313ED6DB, UniRef:UniRef90_UPI002493C89B
chromosome	cds	939287	939412	+	HEMEPE_01237		hypothetical protein
chromosome	cds	939412	939849	+	HEMEPE_01238		hypothetical protein	SO:0001217, UniRef:UniRef50_UPI0013CB2010, UniRef:UniRef90_UPI0030D2DF39
chromosome	cds	939839	940132	+	HEMEPE_01239		hypothetical protein	SO:0001217, UniRef:UniRef50_UPI00157A84C6, UniRef:UniRef90_UPI00157A84C6
chromosome	cds	940136	940270	+	HEMEPE_01240		hypothetical protein
chromosome	cds	940311	940538	+	HEMEPE_01241		hypothetical protein	SO:0001217, UniRef:UniRef50_UPI0030D0DF52, UniRef:UniRef90_UPI0030CC2FDB
chromosome	cds	940542	940703	+	HEMEPE_01242		hypothetical protein	SO:0001217, UniRef:UniRef50_UPI0030CB8F0F
chromosome	cds	940703	940927	+	HEMEPE_01243		hypothetical protein	SO:0001217, UniRef:UniRef50_UPI0030D3E6A8, UniRef:UniRef90_UPI0030CAEFBA
chromosome	cds	940927	941034	+	HEMEPE_01244		hypothetical protein
chromosome	cds	941136	941270	+	HEMEPE_01245		hypothetical protein
chromosome	cds	941270	941515	+	HEMEPE_01246		hypothetical protein	SO:0001217, UniRef:UniRef50_UPI00157B71D9, UniRef:UniRef90_UPI0030CCCD20
chromosome	cds	941518	941634	+	HEMEPE_01247		(pseudo) hypothetical protein	SO:0001217, UniRef:UniRef50_UPI0030CED154, UniRef:UniRef90_UPI0030CED154
chromosome	cds	941636	941836	+	HEMEPE_01248		(pseudo) hypothetical protein	SO:0001217, UniRef:UniRef50_UPI0030D51ED0, UniRef:UniRef50_UPI00313BED21, UniRef:UniRef90_UPI0025776813
chromosome	cds	941994	942461	+	HEMEPE_01249		hypothetical protein	SO:0001217, UniRef:UniRef50_UPI00157A2B21, UniRef:UniRef90_UPI0030D24666
chromosome	cds	942478	942636	+	HEMEPE_01250		hypothetical protein	SO:0001217, UniRef:UniRef50_UPI0013CBE101, UniRef:UniRef90_UPI002491A9E2
chromosome	cds	942676	942864	+	HEMEPE_01251		hypothetical protein	SO:0001217, UniRef:UniRef50_UPI00157AAC76, UniRef:UniRef90_UPI00157AAC76
chromosome	cds	943022	943258	+	HEMEPE_01252		(pseudo) hypothetical protein	SO:0001217, UniRef:UniRef50_UPI00157B90B1, UniRef:UniRef50_UPI0037DC2AC3, UniRef:UniRef90_UPI00157A3910
chromosome	cds	943275	944474	+	HEMEPE_01253		hypothetical protein	SO:0001217, UniRef:UniRef50_UPI00157B4ACD, UniRef:UniRef90_UPI00157B4ACD
chromosome	cds	944489	945223	+	HEMEPE_01254		hypothetical protein	SO:0001217, UniRef:UniRef50_UPI00157AB76C, UniRef:UniRef90_UPI0030CC5F8B
chromosome	cds	945237	946205	+	HEMEPE_01255		hypothetical protein	SO:0001217, UniRef:UniRef50_UPI00157AF00B, UniRef:UniRef90_UPI00313B61C1
chromosome	cds	946209	947906	+	HEMEPE_01256		hypothetical protein	SO:0001217, UniRef:UniRef50_UPI0030CCA96E, UniRef:UniRef90_UPI0030CCA96E
chromosome	cds	947911	948033	+	HEMEPE_01257		hypothetical protein
chromosome	cds	948051	949298	+	HEMEPE_01258		hypothetical protein	SO:0001217, UniRef:UniRef50_UPI00157B84EC, UniRef:UniRef90_UPI00157AF3C0
chromosome	cds	949243	949479	+	HEMEPE_01259		hypothetical protein	SO:0001217, UniRef:UniRef50_UPI002492B11B
chromosome	cds	949566	951260	+	HEMEPE_01260		hypothetical protein	SO:0001217, UniRef:UniRef50_UPI00157BA26B, UniRef:UniRef90_UPI002575DA34
chromosome	cds	951443	951754	-	HEMEPE_01261		hypothetical protein	SO:0001217, UniRef:UniRef50_UPI0030D44C23, UniRef:UniRef90_UPI00313F17F1
chromosome	cds	951965	953677	-	HEMEPE_01262		hypothetical protein	SO:0001217, UniRef:UniRef50_UPI00157A47F8, UniRef:UniRef90_UPI00157A47F8
chromosome	cds	953750	954910	+	HEMEPE_01263		Mbov_0401 family ICE element transposase-like protein	SO:0001217, UniRef:UniRef50_UPI00157AD45D
chromosome	cds	955162	955398	+	HEMEPE_01264		(pseudo) hypothetical protein	SO:0001217, UniRef:UniRef50_UPI00157AA738, UniRef:UniRef50_UPI0030CEB0AC, UniRef:UniRef90_UPI00313D1443
chromosome	cds	955443	955649	+	HEMEPE_01265		hypothetical protein	SO:0001217, UniRef:UniRef50_UPI00313C0BFB, UniRef:UniRef90_UPI0030CCCD2E
chromosome	cds	955649	955834	+	HEMEPE_01266		hypothetical protein	SO:0001217, UniRef:UniRef50_UPI0030CC9FE2
chromosome	cds	955834	956025	+	HEMEPE_01267		hypothetical protein	SO:0001217, UniRef:UniRef50_UPI00157AB6FE, UniRef:UniRef90_UPI00157B60B6
chromosome	cds	956184	957776	+	HEMEPE_01268		hypothetical protein
chromosome	cds	958000	958554	-	HEMEPE_01269		transposase	SO:0001217, UniRef:UniRef50_UPI0031330E01, UniRef:UniRef90_UPI0032494C99
chromosome	cds	959018	959239	-	HEMEPE_01270		transposase	SO:0001217, UniRef:UniRef50_UPI0030CBB50C, UniRef:UniRef90_UPI00248F60C7
chromosome	cds	959297	959659	-	HEMEPE_01271		ERF family protein	SO:0001217, UniRef:UniRef50_UPI00324A4350, UniRef:UniRef90_UPI00313DF1A4
chromosome	cds	959675	959845	-	HEMEPE_01272		hypothetical protein	SO:0001217, UniRef:UniRef50_UPI00157BAC96, UniRef:UniRef90_UPI00313B7A2A
chromosome	cds	959866	960072	-	HEMEPE_01273		hypothetical protein	SO:0001217, UniRef:UniRef50_UPI0013C72E5A
chromosome	cds	960077	960259	-	HEMEPE_01274		hypothetical protein	SO:0001217, UniRef:UniRef50_UPI0013C6D8DA, UniRef:UniRef90_UPI00157AEBA2
chromosome	cds	960277	960372	-	HEMEPE_01275		(pseudo) hypothetical protein	SO:0001217, UniRef:UniRef50_UPI00157B1D77, UniRef:UniRef90_UPI00313D5B5F
chromosome	cds	960378	960494	-	HEMEPE_01276		hypothetical protein
chromosome	cds	960508	960627	-	HEMEPE_01277		hypothetical protein
chromosome	cds	960864	960995	-	HEMEPE_01278		(pseudo) hypothetical protein	SO:0001217, UniRef:UniRef50_UPI00157A6F7F, UniRef:UniRef90_UPI0030CF67CA
chromosome	cds	961532	961867	-	HEMEPE_01279		hypothetical protein	PFAM:PF20080.4
chromosome	cds	962070	962282	-	HEMEPE_01280		hypothetical protein
chromosome	tRNA	962514	962589	-	HEMEPE_01281	trnD	tRNA-Asp(gtc)	SO:0000256
chromosome	tRNA	962591	962665	-	HEMEPE_01282	trnfM	tRNA-fMet(cat)	SO:0000266
chromosome	tRNA	962687	962776	-	HEMEPE_01283	trnS	tRNA-Ser(tga)	SO:0000269
chromosome	tRNA	962790	962866	-	HEMEPE_01284	trnI	tRNA-Ile2(cat)	SO:0000263
chromosome	tRNA	962874	962950	-	HEMEPE_01285	trnM	tRNA-Met(cat)	SO:0000266
chromosome	tRNA	962983	963058	-	HEMEPE_01286	trnA	tRNA-Ala(tgc)	SO:0000254
chromosome	tRNA	963070	963146	-	HEMEPE_01287	trnP	tRNA-Pro(tgg)	SO:0000268
chromosome	tRNA	963148	963224	-	HEMEPE_01288	trnR	tRNA-Arg(acg)	SO:0001036
chromosome	tRNA	963332	963407	-	HEMEPE_01289	trnC	tRNA-Cys(gca)	SO:0000258
chromosome	tmRNA	963604	964019	-	HEMEPE_01290	ssrA	transfer-messenger RNA, SsrA	SO:0000584
chromosome	cds	964116	964409	-	HEMEPE_01291	bspA	BspA family leucine-rich repeat surface protein	SO:0001217, UniRef:UniRef50_UPI00313D0279
chromosome	cds	964506	964628	-	HEMEPE_01292		hypothetical protein
chromosome	cds	964987	965916	-	HEMEPE_01293		(pseudo) hypothetical protein	SO:0001217, UniRef:UniRef50_UPI0030CAFE9C, UniRef:UniRef50_UPI0037DCAB19, UniRef:UniRef90_UPI0037DCAB19
chromosome	cds	966241	967107	-	HEMEPE_01294		IS256 family transposase	GO:0004803, SO:0001217, UniRef:UniRef50_K0P6G5, UniRef:UniRef90_UPI0030D4C5B9
chromosome	cds	967621	968052	-	HEMEPE_01295	smpB	SsrA-binding protein	GO:0003723, GO:0006450, KEGG:K03664, RefSeq:WP_252320720.1, SO:0001217, UniParc:UPI001D455B71, UniRef:UniRef100_UPI00313DB452, UniRef:UniRef50_M9WCZ9, UniRef:UniRef90_UPI00157B2E3A
chromosome	cds	968329	968721	+	HEMEPE_01296		hypothetical protein	SO:0001217, UniRef:UniRef50_UPI00313BEEFD, UniRef:UniRef90_UPI002577CB0A
chromosome	cds	968722	968925	-	HEMEPE_01297		hypothetical protein
chromosome	cds	969015	969335	-	HEMEPE_01298		(pseudo) Phosphoribosyltransferase domain-containing protein	SO:0001217, UniRef:UniRef50_A0A846UDZ3, UniRef:UniRef90_UPI00157ACEFA
chromosome	cds	969308	971584	-	HEMEPE_01299	rnr	ribonuclease R	EC:3.1.13.1, GO:0003723, GO:0004518, SO:0001217, UniRef:UniRef50_W0GPU8, UniRef:UniRef90_UPI0013CCC3DC
chromosome	cds	971691	971954	-	HEMEPE_01300	secG	preprotein translocase subunit SecG	GO:0015136, GO:0015739, GO:0016020, RefSeq:WP_174480339.1, SO:0001217, UniParc:UPI00120AEB28, UniRef:UniRef100_UPI00120AEB28, UniRef:UniRef50_A0A846U1M6, UniRef:UniRef90_UPI0030D074D3
chromosome	cds	972561	972839	-	HEMEPE_01301		hypothetical protein
chromosome	cds	972902	973663	-	HEMEPE_01302		(pseudo) hypothetical protein	SO:0001217, UniRef:UniRef50_UPI00313CF4CC, UniRef:UniRef50_UPI0037DC7D4D, UniRef:UniRef90_UPI00313CF4CC, UniRef:UniRef90_UPI0037DC7D4D
chromosome	cds	973878	974126	-	HEMEPE_01303		hypothetical protein	SO:0001217, UniRef:UniRef50_UPI0030D0B411
chromosome	cds	974768	975649	+	HEMEPE_01304	degV	DegV family protein	SO:0001217, UniRef:UniRef50_A0A846TT73, UniRef:UniRef90_UPI0013C5D65D
chromosome	tRNA	975700	975774	-	HEMEPE_01305		tRNA-Xxx
chromosome	cds	975834	976295	-	HEMEPE_01306		Fur family transcriptional regulator	SO:0001217, UniRef:UniRef50_A0A846U115, UniRef:UniRef90_UPI0013C96726
chromosome	cds	976321	976575	-	HEMEPE_01307		phosphopantetheine-binding protein	SO:0001217, UniRef:UniRef50_UPI0030CC12BC, UniRef:UniRef90_UPI0030D15659
chromosome	cds	976636	977109	-	HEMEPE_01308		hypothetical protein	SO:0001217, UniRef:UniRef50_UPI0030D118D7, UniRef:UniRef90_UPI0030D118D7
chromosome	cds	977365	977892	-	HEMEPE_01309		(pseudo) hypothetical protein	SO:0001217, UniRef:UniRef50_UPI0030CB4163, UniRef:UniRef90_UPI0030CB4163
chromosome	cds	978038	978379	-	HEMEPE_01310		(pseudo) hypothetical protein	SO:0001217, UniRef:UniRef50_UPI0030CBBB38, UniRef:UniRef90_UPI0030CBBB38
chromosome	cds	978529	978870	-	HEMEPE_01311		MG284/MPN403 family protein	SO:0001217, UniRef:UniRef50_UPI00313AB291, UniRef:UniRef90_UPI0030D31C98
chromosome	cds	978946	980397	-	HEMEPE_01312	proS	proline--tRNA ligase	EC:6.1.1.15, GO:0004827, GO:0005524, GO:0005737, GO:0006433, KEGG:K01881, SO:0001217, UniRef:UniRef50_Q2SSG0, UniRef:UniRef90_UPI0013C558C7
chromosome	cds	980404	981621	-	HEMEPE_01313		(pseudo) EAL domain-containing protein	SO:0001217, UniRef:UniRef50_A0A846TQT5, UniRef:UniRef90_UPI0013C8FF54
chromosome	cds	981639	982184	-	HEMEPE_01314		hypothetical protein
chromosome	cds	982199	982567	-	HEMEPE_01315		hypothetical protein	SO:0001217, UniRef:UniRef50_UPI00313DA0E0, UniRef:UniRef90_UPI00313DA0E0
chromosome	cds	982708	982899	-	HEMEPE_01316		hypothetical protein	SO:0001217, UniRef:UniRef50_UPI00313CF283
chromosome	cds	982950	984473	-	HEMEPE_01317	cls	cardiolipin synthase	EC:2.7.8.-, GO:0008808, GO:0016780, GO:0032049, KEGG:K06131, SO:0001217, UniRef:UniRef50_A0A846UDY2, UniRef:UniRef90_UPI00157AD88E
chromosome	tRNA	984575	984665	-	HEMEPE_01318	trnS	tRNA-Ser(gct)	SO:0000269
chromosome	cds	984864	987470	-	HEMEPE_01319	nrdE	class 1b ribonucleoside-diphosphate reductase subunit alpha	EC:1.17.4.1, GO:0004748, GO:0005524, GO:0006260, KEGG:K03647, SO:0001217, UniRef:UniRef50_P47473, UniRef:UniRef90_UPI0013CBB71D
chromosome	cds	987489	988508	-	HEMEPE_01320	nrdF	class 1b ribonucleoside-diphosphate reductase subunit beta	EC:1.17.4.1, GO:0004748, GO:0005971, GO:0009263, RefSeq:WP_252319910.1, SO:0001217, UniParc:UPI001E03C14D, UniRef:UniRef100_UPI001E03C14D, UniRef:UniRef50_P75461, UniRef:UniRef90_UPI00157A394F
chromosome	ncRNA-region	988666	988848	-			Cobalamin riboswitch aptamer	RFAM:RF00174, SO:0000035
chromosome	cds	989034	989612	-	HEMEPE_01321	coaE	dephospho-CoA kinase	EC:2.7.1.24, GO:0004140, GO:0005524, GO:0005737, GO:0015937, KEGG:K00859, SO:0001217, UniRef:UniRef50_A0A846U5G8, UniRef:UniRef90_UPI00157A7450
chromosome	cds	989623	990561	-	HEMEPE_01322	tsaD	tRNA (adenosine(37)-N6)-threonylcarbamoyltransferase complex transferase subunit TsaD	EC:2.3.1.234, GO:0002949, SO:0001217, UniRef:UniRef50_A6LKP0, UniRef:UniRef90_UPI00157AD343
chromosome	cds	990536	991363	-	HEMEPE_01323		purine-nucleoside phosphorylase	EC:2.4.2.1, KEGG:K03784, SO:0001217, UniRef:UniRef50_UPI0013C8AE23, UniRef:UniRef90_UPI0013C8AE23
chromosome	cds	991650	991787	+	HEMEPE_01324		(pseudo) hypothetical protein	SO:0001217, UniRef:UniRef50_UPI0030D260EF, UniRef:UniRef90_UPI0030D260EF
chromosome	cds	991848	992171	+	HEMEPE_01325		hypothetical protein	SO:0001217, UniRef:UniRef50_UPI0030D13D95, UniRef:UniRef90_UPI0030D13D95
chromosome	cds	992495	992617	+	HEMEPE_01326		hypothetical protein
chromosome	cds	992648	992779	+	HEMEPE_01327		hypothetical protein	PFAM:PF03382.20
chromosome	cds	992893	993159	-	HEMEPE_01328		hypothetical protein
chromosome	cds	993244	993633	-	HEMEPE_01329		(pseudo) ABC transporter permease subunit	SO:0001217, UniRef:UniRef50_UPI00157B6FF6, UniRef:UniRef90_UPI00157B6FF6
chromosome	cds	993789	994343	-	HEMEPE_01330		transposase	SO:0001217, UniRef:UniRef50_UPI0031330E01, UniRef:UniRef90_UPI0032494C99
chromosome	cds	994623	995027	-	HEMEPE_01331		transposase	SO:0001217, UniRef:UniRef50_K0PB27, UniRef:UniRef90_UPI002493B7D2
chromosome	cds	995085	995768	-	HEMEPE_01332		hypothetical protein	SO:0001217, UniRef:UniRef50_UPI00157A51A1
chromosome	cds	996046	996966	-	HEMEPE_01333		ABC transporter permease	KEGG:K23536, SO:0001217, UniRef:UniRef50_A0A846U106, UniRef:UniRef90_UPI00157AF6A1
chromosome	cds	996966	997307	-	HEMEPE_01334		(pseudo) hypothetical protein	SO:0001217, UniRef:UniRef50_UPI00313CE5C2, UniRef:UniRef90_UPI00313CE5C2
chromosome	cds	997361	997927	-	HEMEPE_01335		hypothetical protein	SO:0001217, UniRef:UniRef50_UPI00313C5923
chromosome	cds	998011	999258	-	HEMEPE_01336		(pseudo) ABC transporter permease subunit	SO:0001217, UniRef:UniRef50_UPI00157B57D9, UniRef:UniRef90_UPI00157B57D9
chromosome	cds	999251	1000831	-	HEMEPE_01337		ABC transporter ATP-binding protein	KEGG:K23537, SO:0001217, UniRef:UniRef50_A0A2P6FG06, UniRef:UniRef90_UPI00157B7EE6
chromosome	cds	1000849	1002156	-	HEMEPE_01338		BMP family ABC transporter substrate-binding protein	KEGG:K07335, SO:0001217, UniRef:UniRef50_UPI00157B94C3, UniRef:UniRef90_UPI00157B94C3
chromosome	cds	1002488	1003834	-	HEMEPE_01339		BMP family ABC transporter substrate-binding protein	KEGG:K07335, SO:0001217, UniRef:UniRef50_UPI00157ADBDB, UniRef:UniRef90_UPI00157ADBDB
chromosome	cds	1003899	1004132	-	HEMEPE_01340		(pseudo) hypothetical protein	SO:0001217, UniRef:UniRef50_UPI0030CFE3ED, UniRef:UniRef50_UPI00313CFE3B, UniRef:UniRef90_UPI0030CFE3ED, UniRef:UniRef90_UPI00313CFE3B
chromosome	cds	1004640	1005095	+	HEMEPE_01341		hypothetical protein	SO:0001217, UniRef:UniRef50_UPI0030D4BDA4
chromosome	cds	1005445	1005666	-	HEMEPE_01342		hypothetical protein
chromosome	cds	1005681	1005818	-	HEMEPE_01343		hypothetical protein
chromosome	cds	1005812	1006309	-	HEMEPE_01344		hypothetical protein
chromosome	cds	1006420	1006641	+	HEMEPE_01345		transposase	SO:0001217, UniRef:UniRef50_UPI0030CBB50C, UniRef:UniRef90_UPI00248F60C7
chromosome	cds	1006791	1007657	+	HEMEPE_01346		IS256 family transposase	GO:0004803, SO:0001217, UniRef:UniRef50_K0P6G5, UniRef:UniRef90_UPI0030D4C5B9
chromosome	cds	1007684	1008385	-	HEMEPE_01347		hypothetical protein	KEGG:K06909, SO:0001217, UniRef:UniRef50_UPI00313C349C, UniRef:UniRef90_UPI00313D00EC
chromosome	cds	1008505	1008723	-	HEMEPE_01348		hypothetical protein	SO:0001217, UniRef:UniRef50_UPI0030CC8EB7, UniRef:UniRef90_UPI0030CC8EB7
chromosome	cds	1008728	1010062	-	HEMEPE_01349		hypothetical protein	SO:0001217, UniRef:UniRef50_UPI00313D2BB5
chromosome	cds	1010105	1010455	-	HEMEPE_01350		hypothetical protein	SO:0001217, UniRef:UniRef50_UPI0013C78BBE, UniRef:UniRef90_UPI00157AE1B5
chromosome	cds	1010458	1010940	-	HEMEPE_01351		hypothetical protein	SO:0001217, UniRef:UniRef50_UPI0013C692F7, UniRef:UniRef90_UPI0013C692F7
chromosome	cds	1011092	1011319	-	HEMEPE_01352		(pseudo) hypothetical protein	SO:0001217, UniRef:UniRef50_UPI0030D39B47, UniRef:UniRef90_UPI00313ADC20
chromosome	cds	1011424	1011858	-	HEMEPE_01353		hypothetical protein
chromosome	cds	1011858	1012643	-	HEMEPE_01354		hypothetical protein	SO:0001217, UniRef:UniRef50_UPI00157A276D, UniRef:UniRef90_UPI0013CA3994
chromosome	cds	1012901	1014214	-	HEMEPE_01355		hypothetical protein	SO:0001217, UniRef:UniRef50_UPI0013C61DEA, UniRef:UniRef90_UPI0013C61DEA
chromosome	cds	1014229	1014528	-	HEMEPE_01356		(pseudo) hypothetical protein	SO:0001217, UniRef:UniRef50_UPI0013C9C122, UniRef:UniRef90_UPI0030CDBF4B
chromosome	cds	1014546	1014761	-	HEMEPE_01357		(pseudo) hypothetical protein	SO:0001217, UniRef:UniRef50_UPI0013C9C122, UniRef:UniRef90_UPI00313BABE7
chromosome	cds	1014865	1015164	-	HEMEPE_01358		hypothetical protein	SO:0001217, UniRef:UniRef50_UPI00313E4F1A, UniRef:UniRef90_UPI00313C5530
chromosome	cds	1015375	1016517	+	HEMEPE_01359		Mbov_0401 family ICE element transposase-like protein	SO:0001217, UniRef:UniRef50_UPI00157A303F, UniRef:UniRef90_UPI0030CF5A9A
chromosome	cds	1017273	1017449	-	HEMEPE_01360		hypothetical protein
chromosome	cds	1017713	1017940	-	HEMEPE_01361		Putative methyltransferase	SO:0001217, UniRef:UniRef50_UPI0030D552A1, UniRef:UniRef90_UPI0030D552A1
chromosome	cds	1018404	1018781	+	HEMEPE_01362	rpsJ	30S ribosomal protein S10	GO:0003723, GO:0003735, GO:0005840, GO:0006412, SO:0001217, UniRef:UniRef50_A0A846U2A6, UniRef:UniRef90_UPI0030D02230
chromosome	cds	1018828	1019520	+	HEMEPE_01363	rplC	50S ribosomal protein L3	GO:0003735, GO:0005840, GO:0006412, KEGG:K02906, SO:0001217, UniRef:UniRef50_Q04G85, UniRef:UniRef90_UPI0030CE9D0B
chromosome	cds	1019544	1020173	+	HEMEPE_01364	rplD	50S ribosomal protein L4	GO:0003735, GO:0006412, GO:0022625, RefSeq:WP_281748516.1, SO:0001217, UniParc:UPI0024921A34, UniRef:UniRef100_UPI0030D2C028, UniRef:UniRef50_P61065, UniRef:UniRef90_UPI0013C700F8
chromosome	cds	1020175	1020468	+	HEMEPE_01365	rplW	50S ribosomal protein L23	GO:0003735, GO:0005840, GO:0006412, RefSeq:WP_252319250.1, SO:0001217, UniParc:UPI0011FDC2D5, UniRef:UniRef100_UPI0011FDC2D5, UniRef:UniRef50_Q6F1Z2, UniRef:UniRef90_UPI00157B44CC
chromosome	cds	1020493	1021356	+	HEMEPE_01366	rplB	50S ribosomal protein L2	GO:0003723, GO:0003735, GO:0006412, GO:0015934, GO:0016740, KEGG:K02886, SO:0001217, UniRef:UniRef50_O66434, UniRef:UniRef90_UPI00157BA47B
chromosome	cds	1021371	1021643	+	HEMEPE_01367	rpsS	30S ribosomal protein S19	GO:0003735, GO:0006412, GO:0015935, RefSeq:WP_174480930.1, SO:0001217, UniParc:UPI0013C80BA4, UniRef:UniRef100_UPI0013C80BA4, UniRef:UniRef50_P21476, UniRef:UniRef90_UPI00313D29D8
chromosome	cds	1021656	1021988	+	HEMEPE_01368	rplV	50S ribosomal protein L22	GO:0003735, GO:0006412, GO:0015934, KEGG:K02890, RefSeq:WP_174480929.1, SO:0001217, UniParc:UPI0012084DC7, UniRef:UniRef100_UPI0012084DC7, UniRef:UniRef50_P10139, UniRef:UniRef90_UPI00324D16CF
chromosome	cds	1022005	1022748	+	HEMEPE_01369	rpsC	30S ribosomal protein S3	GO:0003735, GO:0006412, KEGG:K02982, SO:0001217, UniRef:UniRef50_O31161, UniRef:UniRef90_UPI00157ADA92
chromosome	cds	1022750	1023235	+	HEMEPE_01370	rplP	50S ribosomal protein L16	GO:0003735, GO:0006412, GO:0019843, KEGG:K02878, RefSeq:WP_281748520.1, SO:0001217, UniParc:UPI00249171A0, UniRef:UniRef100_UPI00249171A0, UniRef:UniRef50_P02415, UniRef:UniRef90_UPI00157AC802
chromosome	cds	1023216	1023710	+	HEMEPE_01371		hypothetical protein
chromosome	cds	1023710	1023988	+	HEMEPE_01372	rpsQ	30S ribosomal protein S17	GO:0003735, GO:0005840, GO:0006412, RefSeq:WP_174480925.1, SO:0001217, UniParc:UPI00157A334B, UniRef:UniRef100_UPI00157A334B, UniRef:UniRef50_S1R2K4, UniRef:UniRef90_UPI0030CE3A3A
chromosome	cds	1024010	1024378	+	HEMEPE_01373	rplN	50S ribosomal protein L14	GO:0003735, GO:0006412, GO:0015934, KEGG:K02874, RefSeq:WP_174480924.1, SO:0001217, UniParc:UPI00157B57EA, UniRef:UniRef100_UPI00157B57EA, UniRef:UniRef50_O83229, UniRef:UniRef90_UPI00313DAC88
chromosome	cds	1024392	1024739	+	HEMEPE_01374	rplX	50S ribosomal protein L24	GO:0003735, GO:0005840, GO:0006412, SO:0001217, UniRef:UniRef50_A0A846TX74, UniRef:UniRef90_UPI0013C7EE31
chromosome	cds	1024761	1025318	+	HEMEPE_01375	rplE	50S ribosomal protein L5	GO:0003735, GO:0005840, GO:0006412, KEGG:K02931, SO:0001217, UniRef:UniRef50_P9WH83, UniRef:UniRef90_UPI00313C4D35
chromosome	cds	1025320	1025505	+	HEMEPE_01376		type Z 30S ribosomal protein S14	GO:0003735, GO:0005840, GO:0006412, KEGG:K02954, SO:0001217, UniRef:UniRef50_P12878, UniRef:UniRef90_UPI0030D5BA46
chromosome	cds	1025519	1025923	+	HEMEPE_01377	rpsH	30S ribosomal protein S8	GO:0003735, GO:0005840, GO:0006412, SO:0001217, UniRef:UniRef50_A0A1L4FS20, UniRef:UniRef90_UPI0030D5DD09
chromosome	cds	1025936	1026490	+	HEMEPE_01378	rplF	50S ribosomal protein L6	GO:0003735, GO:0005840, GO:0006412, GO:0019843, SO:0001217, UniRef:UniRef50_Q6MJ27, UniRef:UniRef90_UPI00157B1ECA
chromosome	cds	1026521	1026871	+	HEMEPE_01379	rplR	50S ribosomal protein L18	GO:0003735, GO:0005840, GO:0006412, RefSeq:WP_174480918.1, SO:0001217, UniParc:UPI0011F8230A, UniRef:UniRef100_UPI0011F8230A, UniRef:UniRef50_Q8Y445, UniRef:UniRef90_UPI0030D17795
chromosome	cds	1026890	1027594	+	HEMEPE_01380	rpsE	30S ribosomal protein S5	GO:0003735, GO:0006412, GO:0015935, KEGG:K02988, RefSeq:WP_174480917.1, SO:0001217, UniParc:UPI00157A5890, UniRef:UniRef100_UPI00157A5890, UniRef:UniRef50_A0A846U5D2, UniRef:UniRef90_UPI00157A5890
chromosome	cds	1027604	1028047	+	HEMEPE_01381		Large ribosomal subunit protein uL15	SO:0001217, UniRef:UniRef50_Q5M2D2
chromosome	cds	1028048	1029406	+	HEMEPE_01382	secY	preprotein translocase subunit SecY	GO:0015031, GO:0016020, GO:0043952, SO:0001217, UniRef:UniRef50_P10250, UniRef:UniRef90_UPI00157A91CE
chromosome	cds	1029416	1030081	+	HEMEPE_01383		adenylate kinase	EC:2.7.4.3, GO:0005524, GO:0006139, GO:0019205, SO:0001217, UniRef:UniRef50_A0A846TQQ8, UniRef:UniRef90_UPI00157AD9CD
chromosome	cds	1030074	1030856	+	HEMEPE_01384	map	type I methionyl aminopeptidase	EC:3.4.11.18, GO:0006508, GO:0070006, SO:0001217, UniRef:UniRef50_Q59509, UniRef:UniRef90_UPI0013CD43BE
chromosome	cds	1030856	1031176	+	HEMEPE_01385	infA	translation initiation factor IF-1	GO:0003743, GO:0006413, KEGG:K02518, RefSeq:WP_348774424.1, SO:0001217, UniParc:UPI001224C906, UniRef:UniRef100_UPI001224C906, UniRef:UniRef50_UPI00157AE534, UniRef:UniRef90_UPI00157AE534
chromosome	cds	1031198	1031311	+	HEMEPE_01386		hypothetical protein	PFAM:PF00444.23
chromosome	cds	1031336	1031734	+	HEMEPE_01387	rpsM	30S ribosomal protein S13	GO:0003723, GO:0003735, GO:0005840, GO:0006412, KEGG:K02952, RefSeq:WP_174480910.1, SO:0001217, UniParc:UPI00121DABDD, UniRef:UniRef100_UPI00121DABDD, UniRef:UniRef50_Q9X1I5, UniRef:UniRef90_UPI00313C4535
chromosome	cds	1031752	1032144	+	HEMEPE_01388	rpsK	30S ribosomal protein S11	GO:0003735, GO:0005840, GO:0006412, KEGG:K02948, SO:0001217, UniRef:UniRef50_Q6N4V6, UniRef:UniRef90_UPI0034CFE044
chromosome	cds	1032163	1033131	+	HEMEPE_01389		DNA-directed RNA polymerase subunit alpha	EC:2.7.7.6, GO:0003677, GO:0003899, GO:0006351, GO:0046983, SO:0001217, UniRef:UniRef50_UPI00157B67B5, UniRef:UniRef90_UPI00157B67B5
chromosome	cds	1033150	1033515	+	HEMEPE_01390		50S ribosomal protein L17	RefSeq:WP_252319218.1, SO:0001217, UniParc:UPI001D61E4DC, UniRef:UniRef100_UPI001D61E4DC, UniRef:UniRef90_A0A0L0UJG7
chromosome	cds	1033624	1033821	+	HEMEPE_01391		(pseudo) hypothetical protein	SO:0001217, UniRef:UniRef50_UPI0030D07A79, UniRef:UniRef90_UPI0030D07A79
chromosome	cds	1033939	1034850	+	HEMEPE_01392		hypothetical protein
chromosome	cds	1035138	1036040	+	HEMEPE_01393		(pseudo) ankyrin repeat domain-containing protein	SO:0001217, UniRef:UniRef50_UPI0030D2CB20, UniRef:UniRef90_UPI0030D2CB20
chromosome	cds	1036546	1036941	+	HEMEPE_01394		(pseudo) hypothetical protein	SO:0001217, UniRef:UniRef50_UPI00313DAFE4, UniRef:UniRef90_UPI00313DAFE4
chromosome	cds	1036968	1037099	-	HEMEPE_01395		hypothetical protein	SO:0001217, UniRef:UniRef50_UPI00248F697D, UniRef:UniRef90_UPI00313B026A
chromosome	cds	1037072	1037521	-	HEMEPE_01396		transposase	SO:0001217, UniRef:UniRef50_UPI00313ED6DB, UniRef:UniRef90_UPI002493C89B
chromosome	cds	1037985	1038206	-	HEMEPE_01397		transposase	SO:0001217, UniRef:UniRef50_UPI0030CBB50C, UniRef:UniRef90_UPI00248F60C7
chromosome	cds	1038289	1038825	-	HEMEPE_01398		DUF402 domain-containing protein	KEGG:K07586, SO:0001217, UniRef:UniRef50_W0GPK3, UniRef:UniRef90_UPI00313D8AF8
chromosome	tRNA	1038974	1039050	-	HEMEPE_01399	trnH	tRNA-His(gtg)	SO:0000262
chromosome	cds	1039977	1040825	-	HEMEPE_01400	ecfT	energy-coupling factor transporter transmembrane protein EcfT	KEGG:K16785, SO:0001217, UniRef:UniRef50_A0A654ILX6, UniRef:UniRef90_UPI0013CBBD55
chromosome	cds	1040839	1041717	-	HEMEPE_01401		energy-coupling factor transporter ATPase	GO:0005524, GO:0006810, GO:0009898, GO:0042626, SO:0001217, UniRef:UniRef50_N9VAE0, UniRef:UniRef90_UPI00157A8FA2
chromosome	cds	1041693	1042535	-	HEMEPE_01402		energy-coupling factor transporter ATPase	GO:0005524, GO:0006810, GO:0009898, GO:0042626, SO:0001217, UniRef:UniRef50_P47425, UniRef:UniRef90_UPI0013CB5251
chromosome	cds	1042735	1043265	-	HEMEPE_01403		hypothetical protein	SO:0001217, UniRef:UniRef50_UPI0030D36C8C
chromosome	cds	1043271	1043462	+	HEMEPE_01404		hypothetical protein	SO:0001217, UniRef:UniRef50_UPI0024932B3B, UniRef:UniRef90_UPI0037DCD817
chromosome	cds	1043525	1044430	+	HEMEPE_01405		Mbov_0401 family ICE element transposase-like protein	SO:0001217, UniRef:UniRef50_UPI002576AA7B, UniRef:UniRef90_UPI0030D3C488
chromosome	cds	1044741	1044926	+	HEMEPE_01406		hypothetical protein
chromosome	cds	1045070	1045342	+	HEMEPE_01407		(pseudo) hypothetical protein	SO:0001217, UniRef:UniRef50_UPI00313D6E3B, UniRef:UniRef90_UPI00313D6E3B
chromosome	cds	1045596	1046984	-	HEMEPE_01408		M17 family metallopeptidase	SO:0001217, UniRef:UniRef50_A0A846U9U8, UniRef:UniRef90_UPI0013C906F7
chromosome	cds	1047130	1048968	+	HEMEPE_01409	pepF	oligoendopeptidase F	EC:3.4.24.-, GO:0004222, GO:0006508, KEGG:K08602, SO:0001217, UniRef:UniRef50_A0A397FTW7, UniRef:UniRef90_UPI0013CCEE67
chromosome	cds	1049098	1050087	+	HEMEPE_01410		GMP reductase	EC:1.7.1.7, GO:0003920, GO:0006163, GO:1902560, SO:0001217, UniRef:UniRef50_Q81JJ9, UniRef:UniRef90_UPI00157B97C0
chromosome	cds	1050536	1051063	+	HEMEPE_01411		hypothetical protein	SO:0001217, UniRef:UniRef50_UPI0030D097B0, UniRef:UniRef90_UPI0030D097B0
chromosome	cds	1051111	1051929	+	HEMEPE_01412		(pseudo) hypothetical protein	SO:0001217, UniRef:UniRef50_UPI0030D3FD47, UniRef:UniRef90_UPI00313D5111
chromosome	cds	1052061	1052192	-	HEMEPE_01413		hypothetical protein	SO:0001217, UniRef:UniRef50_UPI00248F697D, UniRef:UniRef90_UPI00313B026A
chromosome	cds	1052165	1053298	-	HEMEPE_01414		IS256 family transposase	GO:0004803, SO:0001217, UniRef:UniRef50_UPI002729D7D7, UniRef:UniRef90_UPI00313BA77E
chromosome	cds	1053453	1053794	-	HEMEPE_01415		hypothetical protein
chromosome	cds	1053919	1054068	-	HEMEPE_01416		hypothetical protein	SO:0001217, UniRef:UniRef50_UPI0030CD6D46
chromosome	cds	1054359	1055501	+	HEMEPE_01417		(pseudo) DEAD/DEAH box helicase	SO:0001217, UniRef:UniRef50_UPI002491A7A3, UniRef:UniRef90_UPI002491A7A3
chromosome	cds	1055505	1055993	+	HEMEPE_01418		hypothetical protein	PFAM:PF00271.37
chromosome	cds	1056005	1056259	-	HEMEPE_01419		hypothetical protein	SO:0001217, UniRef:UniRef50_UPI0037DCC829, UniRef:UniRef90_UPI0037DCC829
chromosome	cds	1056417	1057037	-	HEMEPE_01420		viroplasmin family protein	SO:0001217, UniRef:UniRef50_UPI00157AFA33, UniRef:UniRef90_UPI00157AFA33
chromosome	cds	1057197	1058240	-	HEMEPE_01421	bspA	BspA family leucine-rich repeat surface protein	SO:0001217, UniRef:UniRef50_UPI00157A64FE, UniRef:UniRef90_UPI00157A64FE
chromosome	cds	1058805	1058954	+	HEMEPE_01422		hypothetical protein
chromosome	cds	1059114	1059593	+	HEMEPE_01423		(pseudo) hypothetical protein	SO:0001217, UniRef:UniRef50_UPI00157AABC8, UniRef:UniRef90_UPI00157AABC8
chromosome	cds	1059584	1060030	+	HEMEPE_01424		hypothetical protein	SO:0001217, UniRef:UniRef50_UPI00313BB324, UniRef:UniRef90_UPI00313E2E6F
chromosome	cds	1060126	1060992	-	HEMEPE_01425		IS256 family transposase	GO:0004803, SO:0001217, UniRef:UniRef50_K0P6G5, UniRef:UniRef90_UPI0030D4C5B9
chromosome	cds	1061465	1063849	-	HEMEPE_01426	secA	preprotein translocase subunit SecA	EC:7.4.2.8, GO:0005524, GO:0006605, GO:0006886, GO:0017038, KEGG:K03070, SO:0001217, UniRef:UniRef50_A0A350R4B7, UniRef:UniRef90_UPI0018ECB6FD
chromosome	cds	1064326	1064853	-	HEMEPE_01427		hypothetical protein	PFAM:PF20080.4
chromosome	cds	1064834	1065370	-	HEMEPE_01428		hypothetical protein	PFAM:PF20080.4
chromosome	cds	1065980	1066504	-	HEMEPE_01429		Mbov_0401 family ICE element transposase-like protein	SO:0001217, UniRef:UniRef50_UPI00157ACD18, UniRef:UniRef90_UPI00313B29B8
chromosome	cds	1066462	1066734	-	HEMEPE_01430		(pseudo) UPF0236 family transposase-like protein	SO:0001217, UniRef:UniRef50_UPI0030CB6314, UniRef:UniRef90_UPI0030CB6314
chromosome	cds	1066932	1067120	-	HEMEPE_01431		(pseudo) UPF0236 family transposase-like protein	SO:0001217, UniRef:UniRef50_UPI00157A6FB7, UniRef:UniRef90_UPI00157A6FB7
chromosome	cds	1067327	1067620	+	HEMEPE_01432		hypothetical protein	SO:0001217, UniRef:UniRef50_UPI00313E4F1A
chromosome	cds	1067995	1068297	+	HEMEPE_01433		hypothetical protein
chromosome	cds	1068312	1068944	+	HEMEPE_01434		(pseudo) hypothetical protein	SO:0001217, UniRef:UniRef50_UPI0013C61DEA, UniRef:UniRef50_UPI00313C6149, UniRef:UniRef90_UPI0013C61DEA
chromosome	cds	1069037	1069348	+	HEMEPE_01435		hypothetical protein
chromosome	cds	1069308	1069625	+	HEMEPE_01436		hypothetical protein
chromosome	cds	1069628	1069918	+	HEMEPE_01437		hypothetical protein	SO:0001217, UniRef:UniRef50_UPI00157AA868
chromosome	cds	1069884	1070726	+	HEMEPE_01438		hypothetical protein	SO:0001217, UniRef:UniRef50_UPI00157A276D
chromosome	cds	1070726	1071493	+	HEMEPE_01439		hypothetical protein	SO:0001217, UniRef:UniRef50_UPI0013CD9274, UniRef:UniRef90_UPI00157A8BBB
chromosome	cds	1071637	1072179	+	HEMEPE_01440		hypothetical protein	SO:0001217, UniRef:UniRef50_UPI00157A40C6
chromosome	cds	1072158	1072508	+	HEMEPE_01441		hypothetical protein	SO:0001217, UniRef:UniRef50_UPI0013C78BBE, UniRef:UniRef90_UPI00157AE1B5
chromosome	cds	1072552	1073457	+	HEMEPE_01442		(pseudo) hypothetical protein	SO:0001217, UniRef:UniRef50_UPI00157B87ED, UniRef:UniRef50_UPI00313F060D, UniRef:UniRef90_UPI00157B87ED
chromosome	cds	1073400	1073864	+	HEMEPE_01443		(pseudo) hypothetical protein	SO:0001217, UniRef:UniRef50_UPI00313EE38F, UniRef:UniRef90_UPI00313EE38F
chromosome	cds	1073869	1074378	+	HEMEPE_01444		hypothetical protein	SO:0001217, UniRef:UniRef50_UPI0030D2E07B, UniRef:UniRef90_UPI00313C1C33
chromosome	cds	1074359	1075339	+	HEMEPE_01445		hypothetical protein	KEGG:K06909, SO:0001217, UniRef:UniRef50_UPI00157AC768, UniRef:UniRef90_UPI00313D2F20
chromosome	cds	1075342	1076115	+	HEMEPE_01446		(pseudo) phage portal protein	SO:0001217, UniRef:UniRef50_UPI00157B30AF, UniRef:UniRef50_UPI00313D6711, UniRef:UniRef90_UPI00157B2E4B, UniRef:UniRef90_UPI00313D6711
chromosome	cds	1076160	1077329	+	HEMEPE_01447		hypothetical protein
chromosome	cds	1077313	1079535	+	HEMEPE_01448		(pseudo) transposase	SO:0001217, UniRef:UniRef50_UPI00313AD356, UniRef:UniRef50_UPI0032432FFF, UniRef:UniRef90_UPI00313C899A
chromosome	cds	1079581	1079688	+	HEMEPE_01449		hypothetical protein
chromosome	cds	1079709	1079930	+	HEMEPE_01450		(pseudo) hypothetical protein	SO:0001217, UniRef:UniRef50_UPI00157AAEA5, UniRef:UniRef90_UPI00157AAEA5
chromosome	cds	1080420	1082408	-	HEMEPE_01451		hypothetical protein
chromosome	cds	1082527	1082727	-	HEMEPE_01452		hypothetical protein	SO:0001217, UniRef:UniRef50_UPI00157AB6FE
chromosome	cds	1082727	1083215	-	HEMEPE_01453		hypothetical protein	SO:0001217, UniRef:UniRef50_UPI00157AA738, UniRef:UniRef90_UPI0030D0FA3B
chromosome	cds	1083208	1083570	-	HEMEPE_01454		ERF family protein	SO:0001217, UniRef:UniRef50_UPI00313B8E9E, UniRef:UniRef90_UPI00313B8E9E
chromosome	cds	1083950	1084120	-	HEMEPE_01455		hypothetical protein	RefSeq:WP_174479905.1, SO:0001217, UniParc:UPI0013C5C33C, UniRef:UniRef100_UPI0013C5C33C, UniRef:UniRef50_UPI00157BAC96, UniRef:UniRef90_UPI0013C5C33C
chromosome	cds	1084136	1084342	-	HEMEPE_01456		hypothetical protein	SO:0001217, UniRef:UniRef50_UPI0013C72E5A, UniRef:UniRef90_UPI00313EFD26
chromosome	cds	1084346	1084528	-	HEMEPE_01457		hypothetical protein	SO:0001217, UniRef:UniRef50_UPI0013C6D8DA, UniRef:UniRef90_UPI00157AEBA2
chromosome	cds	1084708	1084944	+	HEMEPE_01458		transposase	SO:0001217, UniRef:UniRef50_UPI0030CBB50C, UniRef:UniRef90_UPI00248F60C7
chromosome	cds	1085079	1085840	+	HEMEPE_01459		IS256 family transposase	GO:0004803, SO:0001217, UniRef:UniRef50_A0AAT9G8K7, UniRef:UniRef90_UPI00249003F1
chromosome	cds	1085813	1085944	+	HEMEPE_01460		hypothetical protein	SO:0001217, UniRef:UniRef50_UPI00248F697D, UniRef:UniRef90_UPI00313B026A
chromosome	cds	1085931	1086056	-	HEMEPE_01461		hypothetical protein	SO:0001217, UniRef:UniRef50_UPI00157B1D77
chromosome	cds	1086059	1086178	-	HEMEPE_01462		hypothetical protein
chromosome	cds	1086192	1086473	-	HEMEPE_01463		hypothetical protein
chromosome	cds	1086834	1087127	-	HEMEPE_01464		hypothetical protein
chromosome	cds	1087286	1087966	-	HEMEPE_01465		DNA alkylation repair protein	SO:0001217, UniRef:UniRef50_R4UES1, UniRef:UniRef90_UPI00157B6DD8
chromosome	cds	1087995	1088711	-	HEMEPE_01466		hypothetical protein	SO:0001217, UniRef:UniRef50_UPI00157A77E1, UniRef:UniRef90_UPI00157A77E1
chromosome	cds	1088815	1090872	-	HEMEPE_01467		PTS transporter subunit EIIC	SO:0001217, UniRef:UniRef50_A0A846UDN1
chromosome	cds	1091138	1091368	-	HEMEPE_01468		DUF1146 domain-containing protein	RefSeq:WP_174480957.1, SO:0001217, UniParc:UPI00157A7D42, UniRef:UniRef100_UPI00157A7D42, UniRef:UniRef50_A0A846U575, UniRef:UniRef90_UPI0030CCDE19
chromosome	cds	1091374	1091691	-	HEMEPE_01469		F0F1 ATP synthase subunit epsilon	SO:0001217, UniRef:UniRef50_A0A846U1B6, UniRef:UniRef90_UPI00313F17BD
chromosome	cds	1091706	1093268	-	HEMEPE_01470	atpD	F0F1 ATP synthase subunit beta	EC:7.1.2.2, GO:0015986, GO:0045261, GO:0046933, SO:0001217, UniRef:UniRef50_P0A300, UniRef:UniRef90_UPI00157AF74D
chromosome	cds	1093286	1094137	-	HEMEPE_01471	atpG	ATP synthase F1 subunit gamma	EC:7.1.2.2, GO:0015986, GO:0045261, GO:0046933, KEGG:K02115, SO:0001217, UniRef:UniRef50_A0A846U0Q6, UniRef:UniRef90_UPI0013C5847B
chromosome	cds	1094165	1095748	-	HEMEPE_01472	atpA	F0F1 ATP synthase subunit alpha	EC:7.1.2.2, GO:0015986, GO:0045261, GO:0046933, SO:0001217, UniRef:UniRef50_Q8RGE0, UniRef:UniRef90_UPI00157B5608
chromosome	cds	1095760	1096302	-	HEMEPE_01473		F0F1 ATP synthase subunit delta	EC:7.1.2.2, RefSeq:WP_252319360.1, SO:0001217, UniParc:UPI0012160849, UniRef:UniRef100_UPI0012160849, UniRef:UniRef50_UPI0013C99DE8, UniRef:UniRef90_UPI0013C99DE8
chromosome	cds	1096315	1096842	-	HEMEPE_01474	atpF	F0F1 ATP synthase subunit B	EC:7.1.2.2, GO:0015078, GO:0015986, GO:0045263, SO:0001217, UniRef:UniRef50_A0A846TX19, UniRef:UniRef90_UPI0013C9C6BC
chromosome	cds	1096876	1097169	-	HEMEPE_01475	atpE	ATP synthase F0 subunit C	EC:7.1.2.2, GO:0015078, GO:0015986, GO:0045263, SO:0001217, UniRef:UniRef50_A0A432ZXT0, UniRef:UniRef90_UPI0018ECF5D9
chromosome	cds	1097196	1098002	-	HEMEPE_01476		F0F1 ATP synthase subunit A	EC:7.1.2.2, KEGG:K02108, SO:0001217, UniRef:UniRef50_A0A846U257, UniRef:UniRef90_UPI00157B0C9C
chromosome	cds	1098003	1098404	-	HEMEPE_01477		hypothetical protein	SO:0001217, UniRef:UniRef50_UPI0027DF20EE, UniRef:UniRef90_UPI00324DC588
chromosome	cds	1098413	1099057	-	HEMEPE_01478	upp	uracil phosphoribosyltransferase	EC:2.4.2.9, GO:0004845, GO:0009116, SO:0001217, UniRef:UniRef50_W8GMI2, UniRef:UniRef90_UPI0013CD8D8C
chromosome	cds	1099506	1099913	+	HEMEPE_01479		hypothetical protein	SO:0001217, UniRef:UniRef50_UPI00157A52EB, UniRef:UniRef90_UPI00157A52EB
chromosome	cds	1099984	1100397	-	HEMEPE_01480		Spiroplasmavirus-related protein	SO:0001217, UniRef:UniRef50_A0A0K2JGF5
chromosome	cds	1100653	1101060	-	HEMEPE_01481		hypothetical protein	SO:0001217, UniRef:UniRef50_UPI00313ED92C, UniRef:UniRef90_UPI00313ED92C
chromosome	cds	1101105	1101347	-	HEMEPE_01482		hypothetical protein	SO:0001217, UniRef:UniRef50_UPI00313B81D8, UniRef:UniRef90_UPI00313B81D8
chromosome	cds	1101854	1102117	-	HEMEPE_01483		(pseudo) hypothetical protein	SO:0001217, UniRef:UniRef50_UPI00157B2433, UniRef:UniRef90_UPI00157B2433
chromosome	cds	1102381	1102926	-	HEMEPE_01484		L-threonylcarbamoyladenylate synthase	SO:0001217, UniRef:UniRef50_A0A846U0P6, UniRef:UniRef90_UPI00157A5801
chromosome	cds	1103449	1104315	-	HEMEPE_01485		IS256 family transposase	GO:0004803, SO:0001217, UniRef:UniRef50_K0P6G5, UniRef:UniRef90_UPI0030D4C5B9
chromosome	cds	1104465	1104686	-	HEMEPE_01486		transposase	SO:0001217, UniRef:UniRef50_UPI0030CBB50C, UniRef:UniRef90_UPI00248F60C7
chromosome	cds	1105000	1105278	-	HEMEPE_01487		(pseudo) hypothetical protein	SO:0001217, UniRef:UniRef50_UPI0030CC3E2E, UniRef:UniRef90_UPI0030CC3E2E
chromosome	cds	1105405	1105626	+	HEMEPE_01488		transposase	SO:0001217, UniRef:UniRef50_UPI0030CBB50C, UniRef:UniRef90_UPI00248F60C7
chromosome	cds	1105774	1106535	+	HEMEPE_01489		IS256 family transposase	GO:0004803, SO:0001217, UniRef:UniRef50_A0AAT9G8K7, UniRef:UniRef90_UPI00249003F1
chromosome	cds	1106508	1106639	+	HEMEPE_01490		hypothetical protein	SO:0001217, UniRef:UniRef50_UPI00248F697D, UniRef:UniRef90_UPI00313B026A
chromosome	cds	1107535	1107957	-	HEMEPE_01491		hypothetical protein	SO:0001217, UniRef:UniRef50_UPI00157A4179, UniRef:UniRef90_UPI00157A4179
chromosome	cds	1107975	1109072	-	HEMEPE_01492	prfA	peptide chain release factor 1	GO:0006415, GO:0016149, KEGG:K02835, SO:0001217, UniRef:UniRef50_A0A373I1C5, UniRef:UniRef90_UPI00157A450B
chromosome	cds	1109088	1109678	-	HEMEPE_01493		thymidine kinase	EC:2.7.1.21, GO:0004797, GO:0005524, KEGG:K00857, SO:0001217, UniRef:UniRef50_A0A8T3U0R6, UniRef:UniRef90_UPI00157A2EB1
chromosome	cds	1109703	1110728	-	HEMEPE_01494	nrnA	bifunctional oligoribonuclease/PAP phosphatase NrnA	EC:3.1.13.3, EC:3.1.3.7, KEGG:K06881, SO:0001217, UniRef:UniRef50_A0A846UDK9, UniRef:UniRef90_UPI002079A103
chromosome	cds	1110743	1112713	-	HEMEPE_01495		ABC transporter domain-containing protein	SO:0001217, UniRef:UniRef50_A0A846U555, UniRef:UniRef90_UPI00157A8E48
chromosome	cds	1112891	1113220	-	HEMEPE_01496	rpmE	50S ribosomal protein L31	GO:0003735, GO:0005840, GO:0006412, RefSeq:WP_368862541.1, SO:0001217, UniParc:UPI0011FC7978, UniRef:UniRef100_UPI0011FC7978, UniRef:UniRef50_A0A846U194, UniRef:UniRef90_UPI00157A4D4E
chromosome	cds	1114659	1115213	+	HEMEPE_01497		hypothetical protein	SO:0001217, UniRef:UniRef50_UPI00313D07DD, UniRef:UniRef90_UPI00313D07DD
chromosome	cds	1115494	1115901	+	HEMEPE_01498		(pseudo) hypothetical protein	SO:0001217, UniRef:UniRef50_UPI0030D36AA9, UniRef:UniRef90_UPI0030D36AA9
chromosome	cds	1115907	1116086	+	HEMEPE_01499		hypothetical protein
chromosome	cds	1116126	1116224	+	HEMEPE_01500		hypothetical protein
chromosome	cds	1116855	1117091	+	HEMEPE_01501		hypothetical protein	SO:0001217, UniRef:UniRef50_UPI0030CD65E1, UniRef:UniRef90_UPI0030CEB0BA
chromosome	cds	1117798	1118631	+	HEMEPE_01502		IS256 family transposase	GO:0004803, SO:0001217, UniRef:UniRef50_Q1RI19, UniRef:UniRef90_UPI00313B5E74
chromosome	cds	1118621	1118932	+	HEMEPE_01503		transposase	SO:0001217, UniRef:UniRef50_UPI00313B6352
chromosome	cds	1118905	1119036	+	HEMEPE_01504		hypothetical protein	SO:0001217, UniRef:UniRef50_UPI00248F697D, UniRef:UniRef90_UPI00313B026A
chromosome	cds	1119102	1120442	-	HEMEPE_01505	dnaB	replicative DNA helicase	EC:5.6.2.3, GO:0003677, GO:0003678, GO:0005524, GO:0006260, KEGG:K02314, SO:0001217, UniRef:UniRef50_A0A846UDD2, UniRef:UniRef90_UPI00157B2A42
chromosome	cds	1120445	1120888	-	HEMEPE_01506	rplI	50S ribosomal protein L9	GO:0003735, GO:0005840, GO:0006412, KEGG:K02939, SO:0001217, UniRef:UniRef50_A0A846U1Y3, UniRef:UniRef90_UPI00157B2493
chromosome	cds	1120920	1122917	-	HEMEPE_01507		DHH family phosphoesterase	EC:3.1.4.59, KEGG:K22927, SO:0001217, UniRef:UniRef50_A0A846TQC6, UniRef:UniRef90_UPI00157A4837
chromosome	cds	1123106	1123336	-	HEMEPE_01508	rpsR	30S ribosomal protein S18	GO:0000314, GO:0003735, GO:0006412, GO:0022627, KEGG:K02963, RefSeq:WP_252320083.1, SO:0001217, UniParc:UPI00120E335E, UniRef:UniRef100_UPI00120E335E, UniRef:UniRef50_P66457, UniRef:UniRef90_UPI00157BA891
chromosome	cds	1123349	1123852	-	HEMEPE_01509		single-stranded DNA-binding protein	RefSeq:WP_174481286.1, SO:0001217, UniParc:UPI001207B160, UniRef:UniRef100_UPI001207B160, UniRef:UniRef50_UPI0013C58171, UniRef:UniRef90_UPI00313D9D8D
chromosome	cds	1123883	1124410	-	HEMEPE_01510	rpsF	30S ribosomal protein S6	GO:0000314, GO:0003735, GO:0006412, GO:0022627, KEGG:K02990, SO:0001217, UniRef:UniRef50_UPI00313CD916, UniRef:UniRef90_UPI00313E626B
chromosome	cds	1124601	1125200	-	HEMEPE_01511		deoxynucleoside kinase	SO:0001217, UniRef:UniRef50_R4U5U2, UniRef:UniRef90_UPI00157B80D2
chromosome	cds	1125707	1126228	-	HEMEPE_01512		hypothetical protein	SO:0001217, UniRef:UniRef50_UPI0030CC5A1E, UniRef:UniRef90_UPI0030CC5A1E
chromosome	cds	1127222	1129756	+	HEMEPE_01513		vitamin B12-dependent ribonucleotide reductase	GO:0000166, GO:0004748, GO:0005524, GO:0006260, GO:0031419, SO:0001217, UniRef:UniRef50_U2FHV9, UniRef:UniRef90_UPI0013C65033
chromosome	cds	1129839	1130405	-	HEMEPE_01514		hypothetical protein	SO:0001217, UniRef:UniRef50_UPI0030CE333F
chromosome	cds	1130625	1130879	-	HEMEPE_01515		hypothetical protein	SO:0001217, UniRef:UniRef50_UPI00313E86D5, UniRef:UniRef90_UPI00313E86D5
chromosome	cds	1130984	1131214	-	HEMEPE_01516		(pseudo) hypothetical protein	SO:0001217, UniRef:UniRef50_UPI0030D5D6EC, UniRef:UniRef50_UPI00313CC6F6, UniRef:UniRef90_UPI0030D5D6EC
chromosome	cds	1131564	1131665	+	HEMEPE_01517		hypothetical protein
chromosome	cds	1132037	1132543	+	HEMEPE_01518		hypothetical protein	SO:0001217, UniRef:UniRef50_UPI0037DD986E
chromosome	cds	1132655	1133176	+	HEMEPE_01519		ferritin-like domain-containing protein	SO:0001217, UniRef:UniRef50_UPI00313B09CD, UniRef:UniRef90_UPI00313B09CD
chromosome	cds	1133338	1134576	+	HEMEPE_01520		IS256 family transposase	GO:0004803, SO:0001217, UniRef:UniRef50_A0A345JPG3, UniRef:UniRef90_UPI00157B7BC3
chromosome	cds	1135010	1135099	-	HEMEPE_01521		hypothetical protein
chromosome	cds	1135120	1136703	-	HEMEPE_01522	metG	methionine--tRNA ligase	EC:6.1.1.10, GO:0000049, GO:0004825, GO:0005524, GO:0006431, SO:0001217, UniRef:UniRef50_R4UF36, UniRef:UniRef90_UPI0013C755BD
chromosome	cds	1136804	1137202	-	HEMEPE_01523		(pseudo) hypothetical protein	SO:0001217, UniRef:UniRef50_UPI00157AD900, UniRef:UniRef50_UPI00313B145E, UniRef:UniRef90_UPI00157AD900, UniRef:UniRef90_UPI00313B145E
chromosome	cds	1137171	1137557	-	HEMEPE_01524		(pseudo) hypothetical protein	SO:0001217, UniRef:UniRef50_UPI00157AD900, UniRef:UniRef50_UPI002574FBE3, UniRef:UniRef90_UPI00157AD900, UniRef:UniRef90_UPI0030D57608
chromosome	cds	1137795	1138499	+	HEMEPE_01525		transposase	SO:0001217, UniRef:UniRef50_UPI00157B3A08, UniRef:UniRef90_UPI0030D0BC9A
chromosome	cds	1138481	1139035	+	HEMEPE_01526		transposase	SO:0001217, UniRef:UniRef50_UPI0031330E01, UniRef:UniRef90_UPI0032494C99
chromosome	cds	1139079	1140380	-	HEMEPE_01527	purB	adenylosuccinate lyase	EC:4.3.2.2, GO:0004018, GO:0009152, KEGG:K01756, SO:0001217, UniRef:UniRef50_P52201, UniRef:UniRef90_UPI00157A21EB
chromosome	cds	1140383	1141945	-	HEMEPE_01528		adenylosuccinate synthase	EC:6.3.4.4, GO:0004019, GO:0005525, GO:0006164, KEGG:K01939, SO:0001217, UniRef:UniRef50_P52150, UniRef:UniRef90_UPI0013C79524
chromosome	cds	1142064	1142243	+	HEMEPE_01529		hypothetical protein	SO:0001217, UniRef:UniRef50_UPI00157A9F7F, UniRef:UniRef90_UPI00157A9F7F
chromosome	cds	1142339	1142902	-	HEMEPE_01530	pth	aminoacyl-tRNA hydrolase	EC:3.1.1.29, GO:0004045, SO:0001217, UniRef:UniRef50_A0A846TSR1, UniRef:UniRef90_UPI00157A66B1
chromosome	cds	1142908	1143930	-	HEMEPE_01531		ribose-phosphate pyrophosphokinase	EC:2.7.6.1, KEGG:K00948, SO:0001217, UniRef:UniRef50_A0A2K8NTJ0, UniRef:UniRef90_UPI00157B8D55
chromosome	cds	1144194	1145039	-	HEMEPE_01532	rsmA	16S rRNA (adenine(1518)-N(6)/adenine(1519)-N(6))-dimethyltransferase RsmA	EC:2.1.1.182, GO:0000179, GO:0006364, SO:0001217, UniRef:UniRef50_A0A846U511, UniRef:UniRef90_UPI00157BB484
chromosome	cds	1145214	1146353	+	HEMEPE_01533	mreB	Cell shape-determining protein MreB	SO:0001217, UniRef:UniRef50_A0A846U197
chromosome	cds	1146382	1147620	+	HEMEPE_01534		rod shape-determining protein	SO:0001217, UniRef:UniRef50_A0A846UCN7, UniRef:UniRef90_UPI0013C75DB0
chromosome	cds	1148111	1148386	+	HEMEPE_01535		(pseudo) hypothetical protein	SO:0001217, UniRef:UniRef50_UPI00313D1C18, UniRef:UniRef90_UPI00313D1C18
chromosome	cds	1148916	1149176	+	HEMEPE_01536		(pseudo) hypothetical protein	SO:0001217, UniRef:UniRef50_UPI00313C260F, UniRef:UniRef90_UPI00313C260F
chromosome	cds	1149216	1149344	-	HEMEPE_01537		hypothetical protein	SO:0001217, UniRef:UniRef50_UPI0030D61CE6, UniRef:UniRef90_UPI0030D61CE6
chromosome	cds	1149481	1149801	-	HEMEPE_01538		hypothetical protein	SO:0001217, UniRef:UniRef50_UPI00157B4C6E, UniRef:UniRef90_UPI00157B4C6E
chromosome	cds	1150389	1150910	-	HEMEPE_01539		hypothetical protein	SO:0001217, UniRef:UniRef50_UPI00157AC62D, UniRef:UniRef90_UPI00157AC62D
chromosome	cds	1150979	1151728	-	HEMEPE_01540		lipoprotein	SO:0001217, UniRef:UniRef50_UPI0030CCBBA6, UniRef:UniRef90_UPI00313EB87F
chromosome	cds	1151933	1152514	-	HEMEPE_01541		DJ-1 family glyoxalase III	SO:0001217, UniRef:UniRef50_A0A846U210, UniRef:UniRef90_UPI00313BED97
chromosome	cds	1152489	1153334	-	HEMEPE_01542	tatD	TatD family hydrolase	EC:3.1.21.-, KEGG:K03424, SO:0001217, UniRef:UniRef50_Q14QJ7, UniRef:UniRef90_UPI0037DBFD43
chromosome	cds	1153352	1154707	-	HEMEPE_01543	mnmE	tRNA uridine-5-carboxymethylaminomethyl(34) synthesis GTPase MnmE	GO:0003924, GO:0005525, GO:0006400, SO:0001217, UniRef:UniRef50_A0A846TWX5, UniRef:UniRef90_UPI00157A4A66
chromosome	cds	1154759	1154893	-	HEMEPE_01544		R3H domain-containing nucleic acid-binding protein	SO:0001217, UniRef:UniRef50_UPI00313CE694
chromosome	cds	1154908	1155195	-	HEMEPE_01545		(pseudo) R3H domain-containing nucleic acid-binding protein	KEGG:K06346, SO:0001217, UniRef:UniRef50_UPI0013C744D5, UniRef:UniRef50_UPI00313CD4A0, UniRef:UniRef90_UPI0013C744D5, UniRef:UniRef90_UPI00313CD4A0
chromosome	cds	1155379	1156557	-	HEMEPE_01546	yidC	membrane protein insertase YidC	SO:0001217, UniRef:UniRef50_A0A846U9K2, UniRef:UniRef90_UPI0013CAE471
chromosome	cds	1156571	1156900	-	HEMEPE_01547	rnpA	ribonuclease P protein component	EC:3.1.26.5, GO:0000049, GO:0004526, GO:0008033, SO:0001217, UniRef:UniRef50_A0A846U0K4, UniRef:UniRef90_UPI00313ECF91
chromosome	cds	1156939	1157067	-	HEMEPE_01548		hypothetical protein
chromosome	cds	1157331	1158698	+	HEMEPE_01549	dnaA	chromosomal replication initiator protein DnaA	GO:0003677, GO:0003688, GO:0005524, GO:0006270, GO:0006275, KEGG:K02313, SO:0001217, UniRef:UniRef50_A0A846U523, UniRef:UniRef90_A0A3S7R547
chromosome	cds	1158881	1159732	+	HEMEPE_01550	dnaN	(pseudo) DNA polymerase III subunit beta	EC:2.7.7.7, GO:0003677, GO:0003887, GO:0006260, GO:0009360, KEGG:K02338, SO:0001217, UniRef:UniRef50_UPI0013C8FC25, UniRef:UniRef90_UPI0013C8FC25
chromosome	cds	1159779	1160078	+	HEMEPE_01551		hypothetical protein	PFAM:PF02768.20
chromosome	cds	1160137	1160709	+	HEMEPE_01552		SGNH/GDSL hydrolase family protein	SO:0001217, UniRef:UniRef50_UPI0030D1E83C, UniRef:UniRef90_UPI0030D1E83C
chromosome	cds	1160834	1161166	+	HEMEPE_01553		hypothetical protein	SO:0001217, UniRef:UniRef50_UPI0030D2A452, UniRef:UniRef90_UPI0030D2A452
chromosome	cds	1161409	1163328	+	HEMEPE_01554	gyrB	DNA topoisomerase (ATP-hydrolyzing) subunit B	EC:5.6.2.2, GO:0003677, GO:0003918, GO:0005524, GO:0005694, GO:0006265, KEGG:K02470, SO:0001217, UniRef:UniRef50_A0A9D7YHK9, UniRef:UniRef90_UPI0030D6274A
chromosome	cds	1163360	1164487	+	HEMEPE_01555		DNA gyrase subunit A	SO:0001217, UniRef:UniRef50_Q3LA81
chromosome	cds	1164654	1165847	+	HEMEPE_01556		DNA gyrase C-terminal beta-propeller domain-containing protein	SO:0001217, UniRef:UniRef50_UPI001E3E8B7B, UniRef:UniRef90_UPI001E3E8B7B
chromosome	cds	1165864	1167129	+	HEMEPE_01557	serS	serine--tRNA ligase	EC:6.1.1.11, GO:0000166, GO:0004828, GO:0005524, GO:0006434, KEGG:K01875, SO:0001217, UniRef:UniRef50_Q8DR22, UniRef:UniRef90_UPI0030CD0BBA
chromosome	ncRNA	1167221	1167315	+	HEMEPE_01558	Bacteria_small_SRP	Bacterial small signal recognition particle RNA	RFAM:RF00169, SO:0000655
chromosome	cds	1167340	1167792	+	HEMEPE_01559		nucleoside deaminase	EC:3.5.4.33, KEGG:K11991, RefSeq:WP_338974350.1, SO:0001217, UniParc:UPI0012096FA1, UniRef:UniRef100_UPI0012096FA1, UniRef:UniRef50_A0A846UDJ0, UniRef:UniRef90_UPI00157B74B7
chromosome	cds	1167851	1168726	+	HEMEPE_01560		DNA polymerase III subunit gamma/tau	SO:0001217, UniRef:UniRef50_A0A9E2MQI2
chromosome	cds	1168762	1169040	+	HEMEPE_01561		hypothetical protein
chromosome	cds	1169219	1169614	+	HEMEPE_01562		hypothetical protein
chromosome	cds	1169633	1169902	+	HEMEPE_01563		YbaB/EbfC family nucleoid-associated protein	KEGG:K09747, RefSeq:WP_210368440.1, SO:0001217, UniParc:UPI001AEEF123, UniRef:UniRef100_UPI001AEEF123, UniRef:UniRef50_UPI00313BFDCE, UniRef:UniRef90_UPI001AEEF123
chromosome	cds	1169941	1170615	+	HEMEPE_01564	tmk	dTMP kinase	EC:2.7.4.9, GO:0004798, GO:0005524, GO:0006233, KEGG:K00943, SO:0001217, UniRef:UniRef50_A0A846TWZ1, UniRef:UniRef90_UPI00157B5BF1
chromosome	cds	1170602	1171462	+	HEMEPE_01565		hypothetical protein	PFAM:PF13177.12, SO:0001217, UniRef:UniRef50_UPI0013CB51CD, UniRef:UniRef90_UPI0013CB51CD
chromosome	cds	1171640	1172206	+	HEMEPE_01566		(pseudo) tRNA1(Val) (adenine(37)-N6)-methyltransferase	SO:0001217, UniRef:UniRef50_A0A846U9M7, UniRef:UniRef90_UPI0013C79EB1
chromosome	cds	1172329	1173618	+	HEMEPE_01567	tilS	tRNA lysidine(34) synthetase TilS	EC:6.3.4.19, KEGG:K04075, SO:0001217, UniRef:UniRef50_A0A846U0M6, UniRef:UniRef90_UPI00157B78C1
chromosome	cds	1173656	1175677	+	HEMEPE_01568	ftsH	ATP-dependent zinc metalloprotease FtsH	GO:0004222, GO:0006508, GO:0016020, GO:0016887, GO:0051301, SO:0001217, UniRef:UniRef50_Q6F0E5, UniRef:UniRef90_UPI0013C78AA9
chromosome	cds	1175800	1176378	+	HEMEPE_01569	hpt	hypoxanthine phosphoribosyltransferase	EC:2.4.2.8, GO:0006166, KEGG:K00760, SO:0001217, UniRef:UniRef50_A0A846U180, UniRef:UniRef90_UPI00157AECE8
chromosome	cds	1176511	1176732	+	HEMEPE_01570		transposase	SO:0001217, UniRef:UniRef50_UPI0030CBB50C, UniRef:UniRef90_UPI00248F60C7
chromosome	cds	1176882	1177748	+	HEMEPE_01571		IS256 family transposase	GO:0004803, SO:0001217, UniRef:UniRef50_K0P6G5, UniRef:UniRef90_UPI0030D4C5B9
chromosome	cds	1177775	1178344	-	HEMEPE_01572		hypothetical protein
chromosome	cds	1178761	1179627	-	HEMEPE_01573		IS256 family transposase	GO:0004803, SO:0001217, UniRef:UniRef50_K0P6G5, UniRef:UniRef90_UPI0030D4C5B9
chromosome	cds	1179762	1179998	-	HEMEPE_01574		transposase	SO:0001217, UniRef:UniRef50_UPI0030CBB50C, UniRef:UniRef90_UPI00248F60C7
chromosome	cds	1180088	1181008	-	HEMEPE_01575		hypothetical protein	SO:0001217, UniRef:UniRef50_UPI00157AC768
chromosome	cds	1181059	1181226	-	HEMEPE_01576		hypothetical protein
chromosome	cds	1181213	1181572	-	HEMEPE_01577		hypothetical protein	SO:0001217, UniRef:UniRef50_UPI00313D03DC
chromosome	cds	1181565	1181903	-	HEMEPE_01578		hypothetical protein	SO:0001217, UniRef:UniRef50_UPI00313E4F1A
chromosome	cds	1182067	1182591	+	HEMEPE_01579		hypothetical protein
chromosome	cds	1182633	1182803	+	HEMEPE_01580		hypothetical protein
chromosome	cds	1182796	1183179	+	HEMEPE_01581		(pseudo) hypothetical protein	SO:0001217, UniRef:UniRef50_UPI00157B5519, UniRef:UniRef50_UPI0030CC6CE0, UniRef:UniRef90_UPI0030CC6CE0
chromosome	cds	1183390	1184178	-	HEMEPE_01582		exonuclease domain-containing protein	SO:0001217, UniRef:UniRef50_UPI00313E64B2, UniRef:UniRef90_UPI00313E64B2
chromosome	cds	1184896	1185084	-	HEMEPE_01583		hypothetical protein
chromosome	cds	1185103	1185603	-	HEMEPE_01584		hypothetical protein	SO:0001217, UniRef:UniRef50_UPI0037DCA42C, UniRef:UniRef90_UPI0037DCA42C
chromosome	cds	1185566	1185721	-	HEMEPE_01585		(pseudo) hypothetical protein	SO:0001217, UniRef:UniRef50_UPI0030D5A5AB, UniRef:UniRef90_UPI0030D5287B
chromosome	cds	1185758	1186153	-	HEMEPE_01586		hypothetical protein	SO:0001217, UniRef:UniRef50_UPI0030CD1001
chromosome	cds	1186924	1187139	+	HEMEPE_01587		hypothetical protein
chromosome	cds	1187197	1187700	+	HEMEPE_01588		transposase	SO:0001217, UniRef:UniRef50_UPI0030CEE86B, UniRef:UniRef90_UPI0030CEE86B
chromosome	cds	1187885	1188439	+	HEMEPE_01589		transposase	SO:0001217, UniRef:UniRef50_UPI0031330E01, UniRef:UniRef90_UPI0032494C99
chromosome	cds	1188431	1188901	-	HEMEPE_01590		hypothetical protein
chromosome	cds	1188949	1189299	-	HEMEPE_01591		(pseudo) hypothetical protein	SO:0001217, UniRef:UniRef50_UPI00313BDF0A, UniRef:UniRef90_UPI00313BDF0A
chromosome	cds	1189453	1190592	-	HEMEPE_01592		hypothetical protein	SO:0001217, UniRef:UniRef50_UPI0030CD60E7, UniRef:UniRef90_UPI0030CD60E7
chromosome	cds	1190592	1191653	-	HEMEPE_01593		alkaline phosphatase	SO:0001217, UniRef:UniRef50_UPI0025778CB7, UniRef:UniRef90_UPI0025778CB7
chromosome	cds	1191727	1192092	-	HEMEPE_01594		hypothetical protein	RefSeq:WP_338958650.1, SO:0001217, UniParc:UPI0030D3EA4F, UniRef:UniRef100_UPI0030D3EA4F, UniRef:UniRef50_UPI00157B9A37, UniRef:UniRef90_UPI00157B9A37
chromosome	cds	1192112	1192492	-	HEMEPE_01595		hypothetical protein	SO:0001217, UniRef:UniRef50_UPI002491CA8B, UniRef:UniRef90_UPI002491CA8B
chromosome	cds	1192669	1193349	-	HEMEPE_01596	rplA	50S ribosomal protein L1	GO:0003723, GO:0003735, GO:0006412, GO:0015934, KEGG:K02863, SO:0001217, UniRef:UniRef50_Q8F0R9, UniRef:UniRef90_UPI0013C822A1
chromosome	cds	1193351	1193797	-	HEMEPE_01597	rplK	50S ribosomal protein L11	GO:0003735, GO:0005840, GO:0006412, KEGG:K02867, RefSeq:WP_174481438.1, SO:0001217, UniParc:UPI00157BB1D8, UniRef:UniRef100_UPI00157BB1D8, UniRef:UniRef50_A0A846TQA1, UniRef:UniRef90_UPI0030CDBB2F
chromosome	cds	1193976	1194608	-	HEMEPE_01598	nusG	transcription termination/antitermination protein NusG	KEGG:K02601, SO:0001217, UniRef:UniRef50_A0A846U0F5, UniRef:UniRef90_UPI00324743CE
chromosome	cds	1194628	1195059	-	HEMEPE_01599	secE	preprotein translocase subunit SecE	GO:0005886, GO:0009306, GO:0015450, GO:0043952, RefSeq:WP_338975637.1, SO:0001217, UniParc:UPI0030D008BB, UniRef:UniRef100_UPI0030D008BB, UniRef:UniRef50_A0A846TSM1, UniRef:UniRef90_UPI0030D2E745
chromosome	cds	1195071	1195220	-	HEMEPE_01600		Large ribosomal subunit protein bL33B	SO:0001217, UniRef:UniRef50_P59627
chromosome	cds	1195562	1196593	+	HEMEPE_01601		IS256 family transposase	GO:0004803, SO:0001217, UniRef:UniRef50_Q1RI19, UniRef:UniRef90_UPI00313BD4B6
chromosome	cds	1196580	1197413	-	HEMEPE_01602		IS256 family transposase	GO:0004803, SO:0001217, UniRef:UniRef50_K0P6G5, UniRef:UniRef90_UPI00313EEDF6
chromosome	cds	1197442	1197795	-	HEMEPE_01603		hypothetical protein	PFAM:PF00023.36, PFAM:PF12796.13, PFAM:PF13606.12, PFAM:PF13637.12, PFAM:PF13857.12
chromosome	cds	1198297	1198560	+	HEMEPE_01604		hypothetical protein
chromosome	cds	1198665	1199405	-	HEMEPE_01605	rlmB	23S rRNA (guanosine(2251)-2'-O)-methyltransferase RlmB	GO:0006396, GO:0008173, SO:0001217, UniRef:UniRef50_A0A846TQB9, UniRef:UniRef90_UPI0013CDD374
chromosome	cds	1199418	1200749	-	HEMEPE_01606	cysS	cysteine--tRNA ligase	EC:6.1.1.16, GO:0004817, GO:0005524, GO:0005737, GO:0006423, KEGG:K01883, SO:0001217, UniRef:UniRef50_A0A846TWU1, UniRef:UniRef90_UPI00157B7557
chromosome	cds	1200933	1201679	-	HEMEPE_01607		hypothetical protein	SO:0001217, UniRef:UniRef50_UPI00207A0C0A
chromosome	cds	1201879	1202577	-	HEMEPE_01608		folate family ECF transporter S component	SO:0001217, UniRef:UniRef50_UPI00313BAB7E, UniRef:UniRef90_UPI00157B3A02
chromosome	cds	1202578	1203702	-	HEMEPE_01609		folylpolyglutamate synthase/dihydrofolate synthase family protein	SO:0001217, UniRef:UniRef50_A0A846U9G5, UniRef:UniRef90_UPI0013C5A381
chromosome	cds	1203721	1204668	-	HEMEPE_01610		ECF-type riboflavin transporter, S component	SO:0001217, UniRef:UniRef50_A0A846U0G6, UniRef:UniRef90_UPI00157A81FD
chromosome	cds	1204779	1205450	-	HEMEPE_01611		uracil-DNA glycosylase	EC:3.2.2.27, GO:0004844, GO:0006284, KEGG:K03648, SO:0001217, UniRef:UniRef50_B2RHL6, UniRef:UniRef90_UPI00313AEEC7
chromosome	cds	1205649	1206077	-	HEMEPE_01612		hypothetical protein	PFAM:PF18701.6
chromosome	cds	1206077	1206889	-	HEMEPE_01613		hypothetical protein	SO:0001217, UniRef:UniRef50_UPI00157A984A, UniRef:UniRef90_UPI00157A984A
chromosome	cds	1207092	1207313	+	HEMEPE_01614		transposase	SO:0001217, UniRef:UniRef50_UPI0030CBB50C, UniRef:UniRef90_UPI00248F60C7
chromosome	cds	1207463	1207717	+	HEMEPE_01615		transposase	SO:0001217, UniRef:UniRef50_UPI0024C669E7, UniRef:UniRef90_UPI0024C669E7
chromosome	cds	1207736	1208224	+	HEMEPE_01616		transposase	SO:0001217, UniRef:UniRef50_UPI00313ED6DB, UniRef:UniRef90_UPI002493C89B
chromosome	cds	1208197	1208328	+	HEMEPE_01617		hypothetical protein	SO:0001217, UniRef:UniRef50_UPI00248F697D, UniRef:UniRef90_UPI00313B026A
chromosome	cds	1208320	1208550	-	HEMEPE_01618		transposase	SO:0001217, UniRef:UniRef50_UPI00249125CB
chromosome	cds	1208607	1209092	-	HEMEPE_01619		transposase	SO:0001217, UniRef:UniRef50_UPI00324E5222, UniRef:UniRef90_UPI00324A2AAA
chromosome	cds	1209086	1209232	-	HEMEPE_01620		(pseudo) transposase	SO:0001217, UniRef:UniRef50_UPI00207989AD, UniRef:UniRef50_UPI00324F90F0, UniRef:UniRef90_UPI0030D2DA05
chromosome	cds	1209793	1210575	-	HEMEPE_01621		hypothetical protein
chromosome	cds	1210782	1212050	-	HEMEPE_01622		hypothetical protein	PFAM:PF00161.24
chromosome	cds	1212148	1212360	-	HEMEPE_01623		hypothetical protein	SO:0001217, UniRef:UniRef50_UPI00157AB6FE
chromosome	cds	1212360	1212494	-	HEMEPE_01624		hypothetical protein
chromosome	cds	1212487	1212825	-	HEMEPE_01625		(pseudo) hypothetical protein	SO:0001217, UniRef:UniRef50_UPI00157AA738, UniRef:UniRef50_UPI00313E92F4, UniRef:UniRef90_UPI0030D0FA3B
chromosome	cds	1212840	1212980	-	HEMEPE_01626		(pseudo) hypothetical protein	SO:0001217, UniRef:UniRef50_UPI0030CEB0AC, UniRef:UniRef90_UPI0030CEB0AC
chromosome	cds	1212973	1213335	-	HEMEPE_01627		ERF family protein	SO:0001217, UniRef:UniRef50_UPI00313B8E9E, UniRef:UniRef90_UPI00313B8E9E
chromosome	cds	1213713	1213883	-	HEMEPE_01628		hypothetical protein	SO:0001217, UniRef:UniRef50_UPI00157BAC96, UniRef:UniRef90_UPI00313B7A2A
chromosome	cds	1213904	1214110	-	HEMEPE_01629		hypothetical protein	SO:0001217, UniRef:UniRef50_UPI0013C72E5A
chromosome	cds	1214114	1214407	-	HEMEPE_01630		hypothetical protein
chromosome	cds	1214413	1214529	-	HEMEPE_01631		hypothetical protein
chromosome	cds	1214543	1214662	-	HEMEPE_01632		hypothetical protein
chromosome	cds	1214899	1215030	-	HEMEPE_01633		(pseudo) hypothetical protein	SO:0001217, UniRef:UniRef50_UPI00157A6F7F, UniRef:UniRef90_UPI0030CF67CA
chromosome	cds	1215570	1215785	-	HEMEPE_01634		hypothetical protein
chromosome	cds	1215809	1215970	-	HEMEPE_01635		ankyrin repeat domain-containing protein	RefSeq:WP_174481339.1, SO:0001217, UniParc:UPI00157AC000, UniRef:UniRef100_UPI00157AC000, UniRef:UniRef50_UPI0024C664E7, UniRef:UniRef90_UPI0024C664E7
chromosome	cds	1216686	1216841	-	HEMEPE_01636		hypothetical protein
chromosome	cds	1217292	1217603	-	HEMEPE_01637		hypothetical protein
chromosome	cds	1217740	1218042	-	HEMEPE_01638		hypothetical protein
chromosome	cds	1218178	1218306	-	HEMEPE_01639		(pseudo) hypothetical protein	SO:0001217, UniRef:UniRef50_UPI00313C273E, UniRef:UniRef90_UPI00313C273E
chromosome	cds	1218527	1219123	-	HEMEPE_01640		hypothetical protein	PFAM:PF00152.25
chromosome	cds	1219066	1220145	-	HEMEPE_01641		Lysyl-tRNA synthetase	SO:0001217, UniRef:UniRef50_A0A401FP47
chromosome	cds	1220589	1220816	-	HEMEPE_01642		(pseudo) GNAT family N-acetyltransferase	SO:0001217, UniRef:UniRef50_UPI0030D05735, UniRef:UniRef90_UPI00313D26F9
chromosome	cds	1220974	1221987	-	HEMEPE_01643		ABC transporter ATP-binding protein	SO:0001217, UniRef:UniRef50_F4MNS3, UniRef:UniRef90_UPI0018EC98AF
chromosome	cds	1222084	1225311	-	HEMEPE_01644		ABC transporter permease	SO:0001217, UniRef:UniRef50_UPI00157ADCD6, UniRef:UniRef90_UPI00157ADCD6
chromosome	cds	1225565	1225711	-	HEMEPE_01645		(pseudo) transposase	SO:0001217, UniRef:UniRef50_UPI00324241A6, UniRef:UniRef90_UPI0032430310
chromosome	cds	1225862	1226299	+	HEMEPE_01646		transposase	SO:0001217, UniRef:UniRef50_K0PB27, UniRef:UniRef90_UPI002493B7D2
chromosome	cds	1226426	1226782	-	HEMEPE_01647		(pseudo) Mbov_0401 family ICE element transposase-like protein	SO:0001217, UniRef:UniRef50_UPI00157ACD18, UniRef:UniRef50_UPI003341AC2E, UniRef:UniRef90_UPI00313B29B8, UniRef:UniRef90_UPI003341AC2E
chromosome	cds	1226745	1227101	-	HEMEPE_01648		(pseudo) Mbov_0401 family ICE element transposase-like protein	SO:0001217, UniRef:UniRef50_UPI00157ACD18, UniRef:UniRef90_UPI00157ACD18
chromosome	cds	1227131	1227577	-	HEMEPE_01649		UPF0236 family transposase-like protein	SO:0001217, UniRef:UniRef50_UPI00313DCC7D
chromosome	cds	1227698	1228078	+	HEMEPE_01650		hypothetical protein	SO:0001217, UniRef:UniRef50_UPI00157A92A2, UniRef:UniRef90_UPI00157A92A2
chromosome	cds	1228220	1228771	+	HEMEPE_01651		hypothetical protein	SO:0001217, UniRef:UniRef50_UPI0013C9C122, UniRef:UniRef90_UPI0013C9C122
chromosome	cds	1228786	1228974	+	HEMEPE_01652		(pseudo) hypothetical protein	SO:0001217, UniRef:UniRef50_UPI00313B7529, UniRef:UniRef50_UPI00313D876D, UniRef:UniRef90_UPI00313D876D
chromosome	cds	1228964	1229308	+	HEMEPE_01653		hypothetical protein
chromosome	cds	1229387	1230316	+	HEMEPE_01654		hypothetical protein
chromosome	cds	1230371	1230658	+	HEMEPE_01655		hypothetical protein	SO:0001217, UniRef:UniRef50_UPI00157AA868, UniRef:UniRef90_UPI0030CBE682
chromosome	cds	1230627	1231424	+	HEMEPE_01656		hypothetical protein	SO:0001217, UniRef:UniRef50_UPI00157A276D, UniRef:UniRef90_UPI0013CA3994
chromosome	cds	1231424	1231666	+	HEMEPE_01657		hypothetical protein
chromosome	cds	1231813	1232106	+	HEMEPE_01658		transposase	SO:0001217, UniRef:UniRef50_A0A2Z3L9F9, UniRef:UniRef90_UPI002492F038
chromosome	cds	1232116	1232367	+	HEMEPE_01659		transposase	SO:0001217, UniRef:UniRef50_UPI00157ADA72, UniRef:UniRef90_UPI0030D0E62E
chromosome	cds	1232575	1233210	+	HEMEPE_01660		hypothetical protein
chromosome	cds	1233212	1234597	+	HEMEPE_01661		phage portal protein	SO:0001217, UniRef:UniRef50_UPI002574B41D, UniRef:UniRef90_UPI00157AFF0E
chromosome	cds	1234542	1236593	+	HEMEPE_01662		(pseudo) transposase	SO:0001217, UniRef:UniRef50_UPI00313AD356, UniRef:UniRef50_UPI0032432FFF, UniRef:UniRef90_UPI0030D22870, UniRef:UniRef90_UPI00313CC82F
chromosome	cds	1236581	1237429	+	HEMEPE_01663		hypothetical protein	SO:0001217, UniRef:UniRef50_UPI00313C6B8A
chromosome	cds	1237466	1237648	+	HEMEPE_01664		hypothetical protein
chromosome	cds	1237806	1238462	-	HEMEPE_01665		hypothetical protein
chromosome	cds	1238555	1240018	-	HEMEPE_01666		hypothetical protein
chromosome	cds	1240517	1240795	+	HEMEPE_01667		transposase	SO:0001217, UniRef:UniRef50_E7FTV0, UniRef:UniRef90_UPI0030CEBB7F
chromosome	cds	1240839	1241636	+	HEMEPE_01668		Integrase catalytic domain-containing protein	SO:0001217, UniRef:UniRef50_A0A9W5PXP5
chromosome	cds	1242263	1242439	+	HEMEPE_01669		(pseudo) aldo/keto reductase	SO:0001217, UniRef:UniRef50_UPI00157AEA23, UniRef:UniRef50_UPI0030CAC022, UniRef:UniRef90_UPI00157AEA23, UniRef:UniRef90_UPI0030CAC022
chromosome	cds	1242464	1245121	+	HEMEPE_01670		cation-translocating P-type ATPase	SO:0001217, UniRef:UniRef50_A0A846U0Y2, UniRef:UniRef90_UPI00157B30A3
chromosome	cds	1245648	1245965	-	HEMEPE_01671		hypothetical protein	SO:0001217, UniRef:UniRef50_UPI0030CE60B1, UniRef:UniRef90_UPI0030CE60B1
chromosome	cds	1245980	1247329	-	HEMEPE_01672		cation:dicarboxylate symporter family transporter	SO:0001217, UniRef:UniRef50_UPI0030D00EB8, UniRef:UniRef90_UPI0030D0434C
chromosome	cds	1247363	1248337	-	HEMEPE_01673		FAD-dependent oxidoreductase	SO:0001217, UniRef:UniRef50_UPI00157A3259, UniRef:UniRef90_UPI0030CE61B0
chromosome	cds	1248324	1248812	-	HEMEPE_01674		(pseudo) FAD-dependent oxidoreductase	SO:0001217, UniRef:UniRef50_UPI0030CF4AB8, UniRef:UniRef90_UPI0030CB3230
chromosome	cds	1248987	1249832	-	HEMEPE_01675		Alpha/beta hydrolase	SO:0001217, UniRef:UniRef50_A0A846TWC2
chromosome	cds	1249927	1250238	-	HEMEPE_01676		HU family DNA-binding protein	SO:0001217, UniRef:UniRef50_UPI0030D5D8FD, UniRef:UniRef90_UPI0030D5D8FD
chromosome	cds	1250470	1251282	-	HEMEPE_01677		hypothetical protein
chromosome	cds	1251403	1251783	+	HEMEPE_01678		hypothetical protein	SO:0001217, UniRef:UniRef50_UPI00157A92A2, UniRef:UniRef90_UPI00157A92A2
chromosome	cds	1251935	1252054	+	HEMEPE_01679		(pseudo) hypothetical protein	SO:0001217, UniRef:UniRef50_UPI0030CFAA11, UniRef:UniRef90_UPI0030CFAA11
chromosome	cds	1252168	1252464	+	HEMEPE_01680		(pseudo) hypothetical protein	SO:0001217, UniRef:UniRef50_UPI0013C9C122, UniRef:UniRef90_UPI00313D0854
chromosome	cds	1252610	1253803	+	HEMEPE_01681		hypothetical protein	SO:0001217, UniRef:UniRef50_UPI0013C61DEA, UniRef:UniRef90_UPI00313DFCFE
chromosome	cds	1253806	1254093	+	HEMEPE_01682		hypothetical protein	SO:0001217, UniRef:UniRef50_UPI00157AA868
chromosome	cds	1254062	1254841	+	HEMEPE_01683		hypothetical protein	SO:0001217, UniRef:UniRef50_UPI00157A276D
chromosome	cds	1255041	1255742	+	HEMEPE_01684		(pseudo) hypothetical protein	SO:0001217, UniRef:UniRef50_UPI0013CD9274, UniRef:UniRef50_UPI0024936E11, UniRef:UniRef90_UPI0030D280B3
chromosome	cds	1255743	1256261	+	HEMEPE_01685		hypothetical protein	SO:0001217, UniRef:UniRef50_UPI00157A40C6
chromosome	cds	1256265	1256615	+	HEMEPE_01686		hypothetical protein	RefSeq:WP_174480758.1, SO:0001217, UniParc:UPI00157A7870, UniRef:UniRef100_UPI00157A7870, UniRef:UniRef50_UPI0013C78BBE, UniRef:UniRef90_UPI00313E7394
chromosome	cds	1256742	1257665	+	HEMEPE_01687		IS256 family transposase	GO:0004803, SO:0001217, UniRef:UniRef50_Q1RI19, UniRef:UniRef90_UPI00313B5E74
chromosome	cds	1257724	1257945	+	HEMEPE_01688		transposase	SO:0001217, UniRef:UniRef50_UPI00157ADA72, UniRef:UniRef90_UPI00207A072F
chromosome	cds	1258037	1258204	-	HEMEPE_01689		hypothetical protein	SO:0001217, UniRef:UniRef50_UPI00313B87CF
chromosome	cds	1258935	1259204	-	HEMEPE_01690		aldo/keto reductase	SO:0001217, UniRef:UniRef50_UPI003251DEEC, UniRef:UniRef90_UPI003251DEEC
chromosome	cds	1259232	1259882	-	HEMEPE_01691		NAD(P)-dependent oxidoreductase	KEGG:K07118, SO:0001217, UniRef:UniRef50_UPI00157B47DE, UniRef:UniRef90_UPI00157B47DE
chromosome	cds	1261193	1261537	-	HEMEPE_01692		(pseudo) hypothetical protein	SO:0001217, UniRef:UniRef50_UPI00248F6F25, UniRef:UniRef90_UPI00248F6F25
chromosome	cds	1261594	1261779	-	HEMEPE_01693		hypothetical protein	SO:0001217, UniRef:UniRef50_UPI0030D0E580, UniRef:UniRef90_UPI0030D0E580
chromosome	cds	1261802	1262449	-	HEMEPE_01694		nitroreductase family protein	SO:0001217, UniRef:UniRef50_UPI00157AD0A2, UniRef:UniRef90_UPI00157AD0A2
chromosome	cds	1262552	1263808	-	HEMEPE_01695	tuf	elongation factor Tu	GO:0003746, GO:0005525, GO:0006414, SO:0001217, UniRef:UniRef50_Q83ES6, UniRef:UniRef90_UPI00157AECD3
chromosome	cds	1263912	1266014	-	HEMEPE_01696	fusA	elongation factor G	GO:0003746, GO:0005525, GO:0006414, KEGG:K02355, SO:0001217, UniRef:UniRef50_Q5SHN5, UniRef:UniRef90_UPI00157AC9D1
chromosome	cds	1266030	1266497	-	HEMEPE_01697	rpsG	30S ribosomal protein S7	GO:0003735, GO:0006412, GO:0015935, KEGG:K02992, RefSeq:WP_174481359.1, SO:0001217, UniParc:UPI00157AF242, UniRef:UniRef100_UPI00157AF242, UniRef:UniRef50_P38526, UniRef:UniRef90_UPI002578190B
chromosome	cds	1266512	1266931	-	HEMEPE_01698	rpsL	30S ribosomal protein S12	GO:0003735, GO:0006412, GO:0015935, KEGG:K02950, SO:0001217, UniRef:UniRef50_P0A0H0, UniRef:UniRef90_UPI00157B3DCB
chromosome	cds	1267118	1267489	-	HEMEPE_01699		spiralin repeat-containing protein	SO:0001217, UniRef:UniRef50_UPI0030D53472, UniRef:UniRef90_UPI0030D53472
chromosome	cds	1267711	1268025	+	HEMEPE_01700		HU family DNA-binding protein	SO:0001217, UniRef:UniRef50_UPI00248FC80D, UniRef:UniRef90_UPI00248FC80D
chromosome	cds	1268208	1269821	-	HEMEPE_01701		MATE efflux family protein	SO:0001217, UniRef:UniRef50_A0A846U0Z3
chromosome	cds	1270343	1270828	+	HEMEPE_01702		transposase	SO:0001217, UniRef:UniRef50_K0PA23, UniRef:UniRef90_UPI0024923703
chromosome	cds	1271027	1271269	+	HEMEPE_01703		transposase	SO:0001217, UniRef:UniRef50_UPI00249125CB, UniRef:UniRef90_UPI00249125CB
chromosome	cds	1271321	1271572	-	HEMEPE_01704		transposase	SO:0001217, UniRef:UniRef50_UPI00157ADA72, UniRef:UniRef90_UPI0030D0E62E
chromosome	cds	1271631	1271873	-	HEMEPE_01705		transposase	SO:0001217, UniRef:UniRef50_UPI00249125CB, UniRef:UniRef90_UPI00249125CB
chromosome	cds	1272072	1272185	-	HEMEPE_01706		(pseudo) transposase	SO:0001217, UniRef:UniRef50_UPI00333F4613, UniRef:UniRef90_UPI00333F4613
chromosome	cds	1272409	1272555	-	HEMEPE_01707		(pseudo) transposase	SO:0001217, UniRef:UniRef50_UPI00207989AD, UniRef:UniRef50_UPI00324F90F0, UniRef:UniRef90_UPI0030D2DA05
chromosome	cds	1272613	1272720	-	HEMEPE_01708		hypothetical protein
chromosome	cds	1272742	1272972	-	HEMEPE_01709		hypothetical protein
chromosome	cds	1272997	1273407	-	HEMEPE_01710		hypothetical protein	SO:0001217, UniRef:UniRef50_UPI00313BD2DB
chromosome	cds	1273547	1275274	-	HEMEPE_01711		hypothetical protein	SO:0001217, UniRef:UniRef50_UPI00157A47F8, UniRef:UniRef90_UPI00157A47F8
chromosome	cds	1275348	1275548	+	HEMEPE_01712		hypothetical protein	SO:0001217, UniRef:UniRef50_UPI0024932B3B, UniRef:UniRef90_UPI0030D45B6E
chromosome	cds	1276182	1276508	+	HEMEPE_01713		hypothetical protein	SO:0001217, UniRef:UniRef50_UPI00157B72F3, UniRef:UniRef90_UPI00313F267D
chromosome	cds	1276939	1278822	-	HEMEPE_01714	mnmG	tRNA uridine-5-carboxymethylaminomethyl(34) synthesis enzyme MnmG	GO:0002098, GO:0008033, KEGG:K03495, SO:0001217, UniRef:UniRef50_Q6MRU5, UniRef:UniRef90_UPI00313D9BF3
chromosome	cds	1279108	1279236	-	HEMEPE_01715		hypothetical protein
chromosome	cds	1280005	1280160	+	HEMEPE_01716		hypothetical protein	SO:0001217, UniRef:UniRef50_UPI0030D42A96, UniRef:UniRef90_UPI0030D42A96
chromosome	cds	1280447	1281547	+	HEMEPE_01717		IS256 family transposase	GO:0004803, SO:0001217, UniRef:UniRef50_UPI002729D7D7, UniRef:UniRef90_UPI00313BA77E
chromosome	cds	1281552	1281683	+	HEMEPE_01718		hypothetical protein	SO:0001217, UniRef:UniRef50_UPI00248F697D, UniRef:UniRef90_UPI00313B026A
chromosome	cds	1281901	1282125	-	HEMEPE_01719		hypothetical protein
chromosome	cds	1282484	1282858	-	HEMEPE_01720		(pseudo) hypothetical protein	SO:0001217, UniRef:UniRef50_UPI0030CE2B2B, UniRef:UniRef50_UPI00313E5C70, UniRef:UniRef90_UPI0030CE2B2B, UniRef:UniRef90_UPI00313E5C70
chromosome	cds	1283379	1284497	+	HEMEPE_01721		hypothetical protein	SO:0001217, UniRef:UniRef50_UPI00157A7FAA, UniRef:UniRef90_UPI00157A7FAA
chromosome	cds	1284500	1286194	+	HEMEPE_01722		ATP-binding cassette domain-containing protein	SO:0001217, UniRef:UniRef50_A0A846U9R8, UniRef:UniRef90_UPI0013CD81A2
chromosome	cds	1286198	1287400	+	HEMEPE_01723		ABC transporter permease subunit	SO:0001217, UniRef:UniRef50_A0A846U0R6, UniRef:UniRef90_UPI001E37D2CA
chromosome	cds	1287403	1288317	+	HEMEPE_01724		ABC transporter permease subunit	SO:0001217, UniRef:UniRef50_A0A846TSY1, UniRef:UniRef90_UPI00157BB3E7
chromosome	cds	1288457	1288567	+	HEMEPE_01725		(pseudo) hypothetical protein	SO:0001217, UniRef:UniRef50_UPI0013CD598E, UniRef:UniRef90_UPI0013CD598E
chromosome	cds	1288820	1289041	+	HEMEPE_01726		transposase	SO:0001217, UniRef:UniRef50_UPI0030CBB50C, UniRef:UniRef90_UPI00248F60C7
chromosome	cds	1289234	1289779	+	HEMEPE_01727		transposase	SO:0001217, UniRef:UniRef50_A0A0F3R9I7, UniRef:UniRef90_UPI00334231F2
chromosome	cds	1289888	1290442	-	HEMEPE_01728		transposase	SO:0001217, UniRef:UniRef50_UPI0031330E01, UniRef:UniRef90_UPI0032494C99
chromosome	cds	1290625	1291098	-	HEMEPE_01729		transposase	SO:0001217, UniRef:UniRef50_UPI0030CEE86B, UniRef:UniRef90_UPI0030CEE86B
chromosome	cds	1291371	1291787	-	HEMEPE_01730		hypothetical protein	PFAM:PF20080.4
chromosome	cds	1291818	1292087	-	HEMEPE_01731		(pseudo) hypothetical protein	SO:0001217, UniRef:UniRef50_UPI00313E0CC7, UniRef:UniRef90_UPI00313E0CC7
chromosome	cds	1292434	1293129	+	HEMEPE_01732	rsmG	16S rRNA (guanine(527)-N(7))-methyltransferase RsmG	EC:2.1.1.170, GO:0008168, GO:0031167, GO:0046118, KEGG:K03501, RefSeq:WP_174480210.1, SO:0001217, UniParc:UPI0013CA20F2, UniRef:UniRef100_UPI0013CA20F2, UniRef:UniRef50_A0A846U1C6, UniRef:UniRef90_UPI0030D028FF
chromosome	cds	1293208	1293972	+	HEMEPE_01733	parA	ParA family protein	KEGG:K03496, SO:0001217, UniRef:UniRef50_A0A2P6FB54, UniRef:UniRef90_UPI0013CB85BC
chromosome	cds	1293965	1294852	+	HEMEPE_01734		ParB/RepB/Spo0J family partition protein	KEGG:K03497, SO:0001217, UniRef:UniRef50_A0A846UDP4, UniRef:UniRef90_UPI0032546116
chromosome	cds	1294915	1295082	-	HEMEPE_01735		hypothetical protein	RefSeq:WP_252319837.1, SO:0001217, UniParc:UPI002079E6A6, UniRef:UniRef100_UPI002079E6A6, UniRef:UniRef50_UPI00157B6606, UniRef:UniRef90_UPI00157B6606
chromosome	cds	1295177	1295503	+	HEMEPE_01736		hypothetical protein
chromosome	cds	1295458	1295850	+	HEMEPE_01737		hypothetical protein	SO:0001217, UniRef:UniRef50_UPI0030D480FD
chromosome	cds	1296147	1298438	+	HEMEPE_01738		(pseudo) hypothetical protein	SO:0001217, UniRef:UniRef50_UPI00157A7AD2, UniRef:UniRef90_UPI00157A7AD2
chromosome	cds	1298689	1300173	+	HEMEPE_01739		hypothetical protein	SO:0001217, UniRef:UniRef50_UPI0030CEBE84, UniRef:UniRef90_UPI0030CEBE84
chromosome	cds	1300256	1301353	+	HEMEPE_01740	ychF	redox-regulated ATPase YchF	GO:0005524, GO:0005525, GO:0016887, SO:0001217, UniRef:UniRef50_P37518, UniRef:UniRef90_UPI00157AE944
chromosome	cds	1301439	1301942	+	HEMEPE_01741		hypothetical protein	SO:0001217, UniRef:UniRef50_UPI00157A8F3C, UniRef:UniRef90_UPI00157A8F3C
chromosome	cds	1301957	1302136	+	HEMEPE_01742		hypothetical protein
chromosome	cds	1302163	1302615	+	HEMEPE_01743		(pseudo) hypothetical protein	SO:0001217, UniRef:UniRef50_UPI00157A3E95, UniRef:UniRef90_UPI00157A3E95
chromosome	cds	1302629	1303399	+	HEMEPE_01744		hypothetical protein	SO:0001217, UniRef:UniRef50_UPI00157A9DE3, UniRef:UniRef90_UPI00157A9DE3
chromosome	cds	1303453	1304898	+	HEMEPE_01745	gltX	glutamate--tRNA ligase	EC:6.1.1.17, EC:6.1.1.24, GO:0000166, GO:0004818, GO:0005524, GO:0006424, KEGG:K09698, SO:0001217, UniRef:UniRef50_A0A846UDQ4, UniRef:UniRef90_UPI00157A7E44
chromosome	cds	1305089	1306282	+	HEMEPE_01746		HD domain-containing protein	SO:0001217, UniRef:UniRef50_A0A846U286, UniRef:UniRef90_UPI0013C65CE9
chromosome	cds	1306314	1307405	+	HEMEPE_01747		HEPN domain-containing protein	SO:0001217, UniRef:UniRef50_A0A846TQM1, UniRef:UniRef90_UPI00157A839A
chromosome	cds	1307489	1309129	+	HEMEPE_01748	argS	arginine--tRNA ligase	EC:6.1.1.19, GO:0004814, GO:0005524, GO:0005737, GO:0006420, KEGG:K01887, SO:0001217, UniRef:UniRef50_A0A846TX45, UniRef:UniRef90_UPI0013C846A4
chromosome	cds	1309181	1309588	+	HEMEPE_01749	rpoE	DNA-directed RNA polymerase subunit delta	EC:2.7.7.6, GO:0003899, GO:0006351, GO:0006355, KEGG:K03048, RefSeq:WP_174480191.1, SO:0001217, UniParc:UPI0013CB448A, UniRef:UniRef100_UPI0013CB448A, UniRef:UniRef50_A0A846TWR4, UniRef:UniRef90_UPI00313BCD01
chromosome	cds	1309625	1311229	+	HEMEPE_01750		CTP synthase	EC:6.3.4.2, GO:0003883, GO:0006221, GO:0006241, KEGG:K01937, SO:0001217, UniRef:UniRef50_Q5SIA8, UniRef:UniRef90_UPI0013CD348B
chromosome	cds	1311367	1312236	+	HEMEPE_01751	fba	class II fructose-1,6-bisphosphate aldolase	EC:4.1.2.13, GO:0004332, GO:0006096, GO:0008270, GO:0030388, KEGG:K01624, SO:0001217, UniRef:UniRef50_P0A4S2, UniRef:UniRef90_UPI00157B7556
chromosome	cds	1312418	1312726	-	HEMEPE_01752		PCC domain-containing protein	SO:0001217, UniRef:UniRef50_UPI0030CB0196, UniRef:UniRef90_UPI0037DD7BF3
chromosome	cds	1312916	1313359	+	HEMEPE_01753	rpiB	ribose 5-phosphate isomerase B	EC:5.3.1.6, GO:0004751, GO:0009052, KEGG:K01808, RefSeq:WP_233214954.1, SO:0001217, UniParc:UPI001E40D100, UniRef:UniRef100_UPI001E40D100, UniRef:UniRef50_A0A846UDR4, UniRef:UniRef90_UPI0030D18E87
chromosome	cds	1313397	1314698	+	HEMEPE_01754		serine hydroxymethyltransferase	EC:2.1.2.1, KEGG:K00600, SO:0001217, UniRef:UniRef50_P47634, UniRef:UniRef90_UPI0013C72C3F
chromosome	cds	1314781	1315032	-	HEMEPE_01755		transposase	SO:0001217, UniRef:UniRef50_UPI00157ADA72, UniRef:UniRef90_UPI00157ADA72
chromosome	cds	1315532	1316398	+	HEMEPE_01756		IS256 family transposase	GO:0004803, SO:0001217, UniRef:UniRef50_K0P6G5, UniRef:UniRef90_UPI0030D4C5B9
chromosome	cds	1316457	1316900	-	HEMEPE_01757		hypothetical protein	SO:0001217, UniRef:UniRef50_UPI0030CDB05D, UniRef:UniRef90_UPI00313CDFDB
chromosome	cds	1317666	1317881	+	HEMEPE_01758		hypothetical protein
chromosome	cds	1317957	1318295	+	HEMEPE_01759		(pseudo) alpha/beta hydrolase	SO:0001217, UniRef:UniRef50_UPI0030CCFEC1, UniRef:UniRef90_UPI0030D21A4A
chromosome	cds	1318311	1319723	+	HEMEPE_01760		amino acid permease	SO:0001217, UniRef:UniRef50_W0GQR4, UniRef:UniRef90_UPI0030CF3BE0
chromosome	cds	1319741	1320196	-	HEMEPE_01761		methylated-DNA--[protein]-cysteine S-methyltransferase	SO:0001217, UniRef:UniRef50_UPI0024919EED, UniRef:UniRef90_UPI0024919EED
chromosome	cds	1320274	1320918	-	HEMEPE_01762		CatB-related O-acetyltransferase	SO:0001217, UniRef:UniRef50_A0A345Z290, UniRef:UniRef90_UPI0018EE40B0
chromosome	cds	1320933	1322918	-	HEMEPE_01763	uvrB	excinuclease ABC subunit UvrB	EC:3.1.25.-, GO:0003677, GO:0005515, GO:0005524, GO:0006289, GO:0009380, GO:0016787, GO:0016887, KEGG:K03702, SO:0001217, UniRef:UniRef50_P47319, UniRef:UniRef90_UPI00157A289B
chromosome	cds	1323230	1323727	+	HEMEPE_01764		(pseudo) hypothetical protein	SO:0001217, UniRef:UniRef50_UPI00157B3318, UniRef:UniRef50_UPI00313B67CC, UniRef:UniRef90_UPI0030D1579A
chromosome	cds	1324050	1324199	+	HEMEPE_01765		(pseudo) hypothetical protein	SO:0001217, UniRef:UniRef50_UPI00313ECE09, UniRef:UniRef90_UPI0030D1A119
chromosome	cds	1324341	1324571	-	HEMEPE_01766		(pseudo) PTS lactose/cellobiose transporter subunit IIA	SO:0001217, UniRef:UniRef50_UPI00249099DD, UniRef:UniRef90_UPI00249099DD
chromosome	cds	1324576	1324893	-	HEMEPE_01767		PTS sugar transporter subunit IIB	SO:0001217, UniRef:UniRef50_UPI0030CE722B, UniRef:UniRef90_UPI0030CE722B
chromosome	cds	1325182	1326048	-	HEMEPE_01768		IS256 family transposase	GO:0004803, SO:0001217, UniRef:UniRef50_K0P6G5, UniRef:UniRef90_UPI0030D4C5B9
chromosome	cds	1326198	1326419	-	HEMEPE_01769		transposase	SO:0001217, UniRef:UniRef50_UPI0030CBB50C, UniRef:UniRef90_UPI00248F60C7
chromosome	cds	1326759	1329629	+	HEMEPE_01770	uvrA	excinuclease ABC subunit UvrA	EC:3.1.25.-, GO:0003677, GO:0005524, GO:0006289, GO:0016887, KEGG:K03701, SO:0001217, UniRef:UniRef50_O51777, UniRef:UniRef90_UPI00157AE320
chromosome	cds	1329685	1329801	+	HEMEPE_01771		(pseudo) hypothetical protein	SO:0001217, UniRef:UniRef50_UPI00257885E8, UniRef:UniRef90_UPI00257885E8
chromosome	cds	1329882	1330484	+	HEMEPE_01772		hypothetical protein	SO:0001217, UniRef:UniRef50_UPI002575358A, UniRef:UniRef90_UPI002575358A
chromosome	cds	1330597	1331166	+	HEMEPE_01773		hypothetical protein	SO:0001217, UniRef:UniRef50_UPI00157B5E26, UniRef:UniRef90_UPI00157B5E26
chromosome	cds	1331273	1332229	+	HEMEPE_01774		SGNH/GDSL hydrolase family protein	SO:0001217, UniRef:UniRef50_UPI00313B30B6, UniRef:UniRef90_UPI00248FE2D7
chromosome	cds	1332282	1333457	+	HEMEPE_01775		Sir2- and TIR-associating SLOG family	SO:0001217, UniRef:UniRef50_UPI00313D397C, UniRef:UniRef90_UPI00313D397C
chromosome	cds	1333946	1334893	+	HEMEPE_01776	hprK	HPr(Ser) kinase/phosphatase	EC:2.7.11.-, EC:2.7.4.-, GO:0000155, GO:0000160, GO:0005524, GO:0006109, KEGG:K06023, SO:0001217, UniRef:UniRef50_A0A846U0W8, UniRef:UniRef90_UPI00157A49DD
chromosome	cds	1334927	1336129	+	HEMEPE_01777	lgt	prolipoprotein diacylglyceryl transferase	EC:2.5.1.145, GO:0008961, GO:0009249, GO:0016020, SO:0001217, UniRef:UniRef50_A0A846TSI0, UniRef:UniRef90_UPI00157A2210
chromosome	cds	1336113	1337078	+	HEMEPE_01778	trxB	thioredoxin-disulfide reductase	EC:1.8.1.9, GO:0004791, GO:0005737, GO:0019430, GO:0071949, KEGG:K00384, RefSeq:WP_342266734.1, SO:0001217, UniParc:UPI0027A7188B, UniRef:UniRef100_UPI0027A7188B, UniRef:UniRef50_R4UHX8, UniRef:UniRef90_UPI00157B8ACE
chromosome	cds	1337102	1338049	+	HEMEPE_01779	whiA	DNA-binding protein WhiA	GO:0003677, GO:0043937, SO:0001217, UniRef:UniRef50_A0A846U9B1, UniRef:UniRef90_UPI00157A3DC0
chromosome	cds	1338084	1338380	+	HEMEPE_01780		helix-turn-helix domain-containing protein	SO:0001217, UniRef:UniRef50_A0A846TWB4, UniRef:UniRef90_UPI00157AA08D
chromosome	cds	1339076	1340692	+	HEMEPE_01781	tyrS	tyrosine--tRNA ligase	EC:6.1.1.1, GO:0000166, GO:0004831, GO:0005524, GO:0006437, KEGG:K01866, SO:0001217, UniRef:UniRef50_A0A846TQ75, UniRef:UniRef90_UPI0013CB6621
chromosome	cds	1340709	1341785	+	HEMEPE_01782		hypothetical protein	SO:0001217, UniRef:UniRef50_UPI00157B37FB, UniRef:UniRef90_UPI00157B37FB
chromosome	cds	1341973	1342419	+	HEMEPE_01783		hypothetical protein	SO:0001217, UniRef:UniRef50_UPI0020798292, UniRef:UniRef90_UPI0020798292
chromosome	cds	1342477	1342596	+	HEMEPE_01784		(pseudo) hypothetical protein	SO:0001217, UniRef:UniRef50_UPI00313EAB22, UniRef:UniRef90_UPI00313EAB22
chromosome	cds	1342617	1342754	+	HEMEPE_01785		(pseudo) transposase	SO:0001217, UniRef:UniRef50_UPI0030CBB50C, UniRef:UniRef90_UPI003249716B
chromosome	cds	1343402	1344073	-	HEMEPE_01786		(pseudo) Mbov_0401 family ICE element transposase-like protein	SO:0001217, UniRef:UniRef50_UPI0013C82594, UniRef:UniRef90_UPI0030D063A5
chromosome	cds	1344172	1344522	+	HEMEPE_01787		hypothetical protein	SO:0001217, UniRef:UniRef50_UPI00157A92A2, UniRef:UniRef90_UPI00157A94DE
chromosome	cds	1344686	1344805	+	HEMEPE_01788		(pseudo) hypothetical protein	SO:0001217, UniRef:UniRef50_UPI0030CFAA11, UniRef:UniRef90_UPI0030CFAA11
chromosome	cds	1345229	1345354	+	HEMEPE_01789		hypothetical protein
chromosome	cds	1345345	1345698	+	HEMEPE_01790		(pseudo) hypothetical protein	SO:0001217, UniRef:UniRef50_UPI0037DD789A, UniRef:UniRef90_UPI0037DD789A
chromosome	cds	1345647	1346102	+	HEMEPE_01791		(pseudo) hypothetical protein	SO:0001217, UniRef:UniRef50_UPI0030CA8E4D, UniRef:UniRef90_UPI0030CA8E4D
chromosome	cds	1346201	1346560	+	HEMEPE_01792		hypothetical protein
chromosome	cds	1346563	1346847	+	HEMEPE_01793		hypothetical protein	SO:0001217, UniRef:UniRef50_UPI00157AA868
chromosome	cds	1346816	1347658	+	HEMEPE_01794		hypothetical protein	SO:0001217, UniRef:UniRef50_UPI00157A276D
chromosome	cds	1347658	1348569	+	HEMEPE_01795		hypothetical protein	SO:0001217, UniRef:UniRef50_UPI0013CD9274, UniRef:UniRef90_UPI00157A8BBB
chromosome	cds	1348578	1348952	+	HEMEPE_01796		(pseudo) hypothetical protein	SO:0001217, UniRef:UniRef50_UPI0013C692F7, UniRef:UniRef90_UPI0032457B16
chromosome	cds	1349086	1349217	-	HEMEPE_01797		hypothetical protein	SO:0001217, UniRef:UniRef50_UPI00248F697D, UniRef:UniRef90_UPI00313B026A
chromosome	cds	1349190	1349582	-	HEMEPE_01798		transposase	SO:0001217, UniRef:UniRef50_UPI00313ED6DB, UniRef:UniRef90_UPI002493C89B
chromosome	cds	1349599	1350324	-	HEMEPE_01799		IS256 family transposase	GO:0004803, SO:0001217, UniRef:UniRef50_UPI00157B3A08, UniRef:UniRef90_UPI0030CF2A32
chromosome	cds	1350452	1350583	+	HEMEPE_01800		hypothetical protein	SO:0001217, UniRef:UniRef50_UPI00248F697D, UniRef:UniRef90_UPI00313B026A
chromosome	cds	1350722	1350883	-	HEMEPE_01801		(pseudo) hypothetical protein	SO:0001217, UniRef:UniRef50_UPI00157AB6FE, UniRef:UniRef50_UPI0032518770, UniRef:UniRef90_UPI00157B60B6, UniRef:UniRef90_UPI00313F1F1B
chromosome	cds	1350883	1351017	-	HEMEPE_01802		hypothetical protein
chromosome	cds	1351010	1351348	-	HEMEPE_01803		(pseudo) hypothetical protein	SO:0001217, UniRef:UniRef50_UPI00157AA738, UniRef:UniRef50_UPI00313E92F4, UniRef:UniRef90_UPI0030D0FA3B
chromosome	cds	1351363	1351503	-	HEMEPE_01804		(pseudo) hypothetical protein	SO:0001217, UniRef:UniRef50_UPI0030CEB0AC, UniRef:UniRef90_UPI0030CEB0AC
chromosome	cds	1351509	1352219	-	HEMEPE_01805		ERF family protein	SO:0001217, UniRef:UniRef50_UPI00157B50C8, UniRef:UniRef90_UPI00157AE729
chromosome	cds	1352243	1352404	-	HEMEPE_01806		(pseudo) hypothetical protein	SO:0001217, UniRef:UniRef50_UPI00157BAC96, UniRef:UniRef90_UPI0013C5C33C, UniRef:UniRef90_UPI00313B7A2A
chromosome	cds	1352420	1352626	-	HEMEPE_01807		hypothetical protein	SO:0001217, UniRef:UniRef50_UPI0013C72E5A, UniRef:UniRef90_UPI00313EFD26
chromosome	cds	1352629	1352811	-	HEMEPE_01808		hypothetical protein	SO:0001217, UniRef:UniRef50_UPI0013C6D8DA, UniRef:UniRef90_UPI0013CC2C6E
chromosome	cds	1352801	1352923	-	HEMEPE_01809		hypothetical protein
chromosome	cds	1352938	1353045	-	HEMEPE_01810		hypothetical protein
chromosome	cds	1353059	1353178	-	HEMEPE_01811		hypothetical protein
chromosome	cds	1353415	1353546	-	HEMEPE_01812		(pseudo) hypothetical protein	SO:0001217, UniRef:UniRef50_UPI00157A6F7F, UniRef:UniRef90_UPI0030CF67CA
chromosome	cds	1354397	1355812	+	HEMEPE_01813		glycine--tRNA ligase	EC:6.1.1.14, GO:0000166, GO:0004820, GO:0005524, GO:0006426, KEGG:K01880, SO:0001217, UniRef:UniRef50_A0A846U096, UniRef:UniRef90_UPI00157B1D11
chromosome	cds	1355829	1356173	+	HEMEPE_01814		CHC2 zinc finger domain-containing protein	SO:0001217, UniRef:UniRef50_UPI00313CB0E6, UniRef:UniRef90_UPI00313CB0E6
chromosome	cds	1356194	1356649	+	HEMEPE_01815		hypothetical protein	PFAM:PF08275.17, SO:0001217, UniRef:UniRef50_UPI00313C25C2, UniRef:UniRef90_UPI00313C25C2
chromosome	cds	1357216	1357557	+	HEMEPE_01816		hypothetical protein
chromosome	cds	1357631	1358983	+	HEMEPE_01817		sigma-70 family RNA polymerase sigma factor	SO:0001217, UniRef:UniRef50_A0A2K8P4Z7, UniRef:UniRef90_UPI00157AED0C
chromosome	cds	1358992	1359819	+	HEMEPE_01818		Nif3-like dinuclear metal center hexameric protein	EC:3.5.4.16, GO:0005737, GO:0051540, KEGG:K22391, SO:0001217, UniRef:UniRef50_UPI0013C6EBF3, UniRef:UniRef90_UPI0013C6EBF3
chromosome	cds	1359833	1360114	+	HEMEPE_01819		hypothetical protein	SO:0001217, UniRef:UniRef50_UPI00324DDC99
chromosome	cds	1360308	1360460	+	HEMEPE_01820		hypothetical protein
chromosome	cds	1360554	1360709	+	HEMEPE_01821		(pseudo) JAB domain-containing protein	KEGG:K03630, SO:0001217, UniRef:UniRef50_UPI0021043ECD, UniRef:UniRef90_UPI003306BF62
chromosome	cds	1360938	1361537	+	HEMEPE_01822	lemA	LemA family protein	KEGG:K03744, SO:0001217, UniRef:UniRef50_W0GK43, UniRef:UniRef90_UPI00157AC0C6
chromosome	cds	1361706	1361999	-	HEMEPE_01823		hypothetical protein
chromosome	cds	1362463	1363608	+	HEMEPE_01824		IS256 family transposase	GO:0004803, SO:0001217, UniRef:UniRef50_UPI002729D7D7, UniRef:UniRef90_UPI00313BA77E
chromosome	cds	1363581	1363712	+	HEMEPE_01825		hypothetical protein	SO:0001217, UniRef:UniRef50_UPI00248F697D, UniRef:UniRef90_UPI00313B026A
chromosome	cds	1364038	1364331	+	HEMEPE_01826		hypothetical protein
chromosome	cds	1364589	1366331	-	HEMEPE_01827	aspS	aspartate--tRNA ligase	EC:6.1.1.12, GO:0000166, GO:0004812, GO:0005524, GO:0006418, GO:0016874, SO:0001217, UniRef:UniRef50_A0A846TQ15, UniRef:UniRef90_UPI00157B6666
chromosome	cds	1366315	1367607	-	HEMEPE_01828	hisS	histidine--tRNA ligase	EC:6.1.1.21, GO:0004821, GO:0005524, GO:0005737, GO:0006427, SO:0001217, UniRef:UniRef50_UPI0013CB3CC5, UniRef:UniRef90_UPI0013CB3CC5
chromosome	cds	1367867	1370119	-	HEMEPE_01829		bifunctional (p)ppGpp synthetase/guanosine-3',5'-bis(diphosphate) 3'-pyrophosphohydrolase	SO:0001217, UniRef:UniRef50_R4UJ80, UniRef:UniRef90_UPI00157B41DD
chromosome	cds	1370133	1370654	-	HEMEPE_01830		adenine phosphoribosyltransferase	EC:2.4.2.7, GO:0003999, GO:0009116, SO:0001217, UniRef:UniRef50_A0A846U936, UniRef:UniRef90_UPI00157A2DFB
chromosome	cds	1370664	1373828	-	HEMEPE_01831		protein translocase subunit SecDF	SO:0001217, UniRef:UniRef50_UPI00157B591A
chromosome	cds	1373950	1374894	-	HEMEPE_01832		AAA family ATPase	SO:0001217, UniRef:UniRef50_UPI0030CBB562, UniRef:UniRef90_UPI0030CBB562
chromosome	cds	1374884	1375330	-	HEMEPE_01833		helix-hairpin-helix domain-containing protein	SO:0001217, UniRef:UniRef50_UPI0030D1C7BC, UniRef:UniRef90_UPI0030CB1765
chromosome	cds	1375513	1376235	-	HEMEPE_01834		YebC/PmpR family DNA-binding transcriptional regulator	SO:0001217, UniRef:UniRef50_A0A846U0P0, UniRef:UniRef90_UPI00157A3616
chromosome	cds	1376248	1376646	-	HEMEPE_01835		NH(3)-dependent NAD(+) synthetase	SO:0001217, UniRef:UniRef50_H9NEQ0
chromosome	cds	1376709	1376993	-	HEMEPE_01836		hypothetical protein	PFAM:PF02540.23, PFAM:PF03054.22
chromosome	cds	1376996	1378087	-	HEMEPE_01837	epsG	Transmembrane protein EpsG	KEGG:K09760, RefSeq:WP_252319141.1, SO:0001217, UniParc:UPI001201AD45, UniRef:UniRef100_UPI001201AD45, UniRef:UniRef50_A0A411NK98, UniRef:UniRef90_A0A411NK98
chromosome	cds	1378249	1379397	-	HEMEPE_01838	obgE	GTPase ObgE	GO:0003924, SO:0001217, UniRef:UniRef50_Q6MTG9, UniRef:UniRef90_UPI0013C87506
chromosome	cds	1379961	1381199	+	HEMEPE_01839		IS256 family transposase	GO:0004803, SO:0001217, UniRef:UniRef50_A0A345JPG3, UniRef:UniRef90_UPI00157B7BC3
chromosome	cds	1381186	1381491	-	HEMEPE_01840		hypothetical protein
chromosome	cds	1381630	1381779	-	HEMEPE_01841		(pseudo) hypothetical protein	SO:0001217, UniRef:UniRef50_UPI00313CD027, UniRef:UniRef50_UPI00313E4F1A, UniRef:UniRef90_UPI00313C5530
chromosome	cds	1381833	1382009	-	HEMEPE_01842		hypothetical protein
chromosome	cds	1382133	1382429	+	HEMEPE_01843		UPF0236 family transposase-like protein	SO:0001217, UniRef:UniRef50_UPI00157A6FB7
chromosome	cds	1382608	1383273	+	HEMEPE_01844		Mbov_0401 family ICE element transposase-like protein	SO:0001217, UniRef:UniRef50_UPI00157ACD18, UniRef:UniRef90_UPI00157ACD18
chromosome	cds	1383411	1383668	-	HEMEPE_01845		transposase	SO:0001217, UniRef:UniRef50_UPI00207989AD
chromosome	cds	1383866	1384138	-	HEMEPE_01846		hypothetical protein	RefSeq:WP_174480642.1, SO:0001217, UniParc:UPI0011FB97F1, UniRef:UniRef100_UPI0030D393E6, UniRef:UniRef50_UPI00313AB128, UniRef:UniRef90_UPI0030D393E6
chromosome	cds	1384338	1386470	-	HEMEPE_01847		hypothetical protein	SO:0001217, UniRef:UniRef50_UPI0013CB5124, UniRef:UniRef90_UPI0013CB5124
chromosome	cds	1386795	1391522	+	HEMEPE_01848		ABC transporter permease	SO:0001217, UniRef:UniRef50_UPI00157B7149, UniRef:UniRef90_UPI00157B7149
chromosome	cds	1391772	1392101	+	HEMEPE_01849		(pseudo) ankyrin repeat domain-containing protein	SO:0001217, UniRef:UniRef50_UPI0030D1EABC, UniRef:UniRef90_UPI0030D1EABC
chromosome	cds	1392130	1392300	+	HEMEPE_01850		hypothetical protein
chromosome	cds	1392788	1393771	+	HEMEPE_01851	ftsY	signal recognition particle-docking protein FtsY	GO:0003924, GO:0005047, GO:0006614, GO:0009306, KEGG:K03110, SO:0001217, UniRef:UniRef50_UPI00157AE6E8, UniRef:UniRef90_UPI00157AE6E8
chromosome	cds	1393764	1394078	+	HEMEPE_01852	ylxM	YlxM family DNA-binding protein	GO:0048500, KEGG:K09787, SO:0001217, UniRef:UniRef50_A0A846U084, UniRef:UniRef90_UPI001E46B4FB
chromosome	cds	1394094	1394921	+	HEMEPE_01853		TIGR00282 family metallophosphoesterase	EC:3.1.4.16, KEGG:K09769, SO:0001217, UniRef:UniRef50_E7GAE4, UniRef:UniRef90_UPI00324C7F30
chromosome	cds	1394952	1395938	+	HEMEPE_01854		alpha/beta fold hydrolase	SO:0001217, UniRef:UniRef50_A0A846TW87, UniRef:UniRef90_UPI00157B140D
chromosome	cds	1395944	1397152	+	HEMEPE_01855	metK	methionine adenosyltransferase	EC:2.5.1.6, GO:0004478, GO:0005524, GO:0006556, KEGG:K00789, SO:0001217, UniRef:UniRef50_Q6F1M6, UniRef:UniRef90_UPI00157A5489
chromosome	cds	1397143	1397811	+	HEMEPE_01856	cutC	copper homeostasis protein CutC	KEGG:K06201, SO:0001217, UniRef:UniRef50_UPI0027E0398F, UniRef:UniRef90_UPI00313EC2F1
chromosome	cds	1398010	1398876	-	HEMEPE_01857		IS256 family transposase	GO:0004803, SO:0001217, UniRef:UniRef50_K0P6G5, UniRef:UniRef90_UPI0030D4C5B9
chromosome	cds	1399011	1399106	-	HEMEPE_01858		hypothetical protein
chromosome	cds	1399100	1399246	-	HEMEPE_01859		(pseudo) transposase	SO:0001217, UniRef:UniRef50_UPI00207989AD, UniRef:UniRef50_UPI00324F90F0, UniRef:UniRef90_UPI0030D2DA05
chromosome	cds	1399394	1400365	-	HEMEPE_01860	yhaM	3'-5' exoribonuclease YhaM family protein	EC:3.1.-.-, KEGG:K03698, SO:0001217, UniRef:UniRef50_A0A846U4P4, UniRef:UniRef90_UPI00157A67DE
chromosome	cds	1400380	1402062	-	HEMEPE_01861		phospho-sugar mutase	SO:0001217, UniRef:UniRef50_Q14PE4, UniRef:UniRef90_UPI00157AA3F1
chromosome	cds	1402318	1402578	+	HEMEPE_01862		hypothetical protein
chromosome	cds	1403295	1403399	+	HEMEPE_01863		hypothetical protein
chromosome	cds	1403691	1403918	+	HEMEPE_01864		hypothetical protein	RefSeq:WP_174481002.1, SO:0001217, UniParc:UPI001218FC30, UniRef:UniRef100_UPI001218FC30, UniRef:UniRef50_UPI001218FC30, UniRef:UniRef90_UPI001218FC30
chromosome	cds	1403918	1404115	+	HEMEPE_01865		hypothetical protein	SO:0001217, UniRef:UniRef50_UPI0013C6718C, UniRef:UniRef90_UPI0013C6718C
chromosome	tRNA	1404169	1404242	-	HEMEPE_01866	trnG	tRNA-Gly(tcc)	SO:0000260
chromosome	cds	1404343	1404840	+	HEMEPE_01867		hypothetical protein
chromosome	cds	1404875	1405012	-	HEMEPE_01868		hypothetical protein
chromosome	cds	1405018	1406562	-	HEMEPE_01869		sodium-dependent transporter	SO:0001217, UniRef:UniRef50_A0A846U063, UniRef:UniRef90_UPI00157ADA36
chromosome	cds	1406972	1407322	+	HEMEPE_01870		hypothetical protein	SO:0001217, UniRef:UniRef50_UPI0030D268FB, UniRef:UniRef90_UPI0030D268FB
chromosome	cds	1407401	1408000	+	HEMEPE_01871		(pseudo) hypothetical protein	SO:0001217, UniRef:UniRef50_UPI00157B0B23, UniRef:UniRef50_UPI0030CE91E4, UniRef:UniRef90_UPI00157B0B23, UniRef:UniRef90_UPI0030CD9784
chromosome	tRNA	1408074	1408155	-	HEMEPE_01872	trnL	tRNA-Leu(caa)	SO:0000264
chromosome	tRNA	1408221	1408308	-	HEMEPE_01873	trnL	tRNA-Leu(taa)	SO:0000264
chromosome	tRNA	1408315	1408389	-	HEMEPE_01874	trnK	tRNA-Lys(ttt)	SO:0000265
chromosome	tRNA	1408406	1408480	-	HEMEPE_01875	trnQ	tRNA-Gln(ttg)	SO:0000261
chromosome	tRNA	1408491	1408575	-	HEMEPE_01876	trnY	tRNA-Tyr(gta)	SO:0000272
chromosome	tRNA	1408586	1408662	-	HEMEPE_01877	trnT	tRNA-Thr(tgt)	SO:0000270
chromosome	tRNA	1408670	1408745	-	HEMEPE_01878	trnV	tRNA-Val(tac)	SO:0000273
chromosome	cds	1409027	1409455	+	HEMEPE_01879		hypothetical protein	SO:0001217, UniRef:UniRef50_UPI00313C17CC
chromosome	cds	1409574	1409795	+	HEMEPE_01880		(pseudo) hypothetical protein	SO:0001217, UniRef:UniRef50_UPI00313EB9CF, UniRef:UniRef90_UPI00313EB9CF
chromosome	cds	1409900	1410526	+	HEMEPE_01881		isochorismatase family cysteine hydrolase	SO:0001217, UniRef:UniRef50_UPI00157B53B5, UniRef:UniRef90_UPI00157B53B5
chromosome	cds	1410722	1411156	+	HEMEPE_01882		hypothetical protein	SO:0001217, UniRef:UniRef50_UPI00157AA371, UniRef:UniRef90_UPI0030CD2538
chromosome	cds	1411317	1412627	-	HEMEPE_01883		glucose-6-phosphate isomerase	EC:5.3.1.9, GO:0004347, GO:0006096, SO:0001217, UniRef:UniRef50_A0A2K8NTE1, UniRef:UniRef90_UPI001E5CE773
chromosome	cds	1412797	1413174	-	HEMEPE_01884		S1 RNA-binding domain-containing protein	RefSeq:WP_252318945.1, SO:0001217, UniParc:UPI00120833F8, UniRef:UniRef100_UPI00120833F8, UniRef:UniRef50_UPI0013CDD9A4, UniRef:UniRef90_UPI0013CDD9A4
chromosome	cds	1413526	1414503	-	HEMEPE_01885		(pseudo) oleate hydratase	EC:4.2.1.53, GO:0006631, GO:0050151, GO:0071949, KEGG:K10254, SO:0001217, UniRef:UniRef50_A0A2N3QR26, UniRef:UniRef90_UPI0030CE861B
chromosome	cds	1414825	1415277	-	HEMEPE_01886		(pseudo) oleate hydratase	EC:4.2.1.53, KEGG:K10254, SO:0001217, UniRef:UniRef50_A0A1Y4TIJ8, UniRef:UniRef90_UPI0030D0CE7F
chromosome	cds	1415317	1415634	-	HEMEPE_01887		hypothetical protein
chromosome	cds	1415757	1416623	-	HEMEPE_01888		IS256 family transposase	GO:0004803, SO:0001217, UniRef:UniRef50_K0P6G5, UniRef:UniRef90_UPI0030D4C5B9
chromosome	cds	1416758	1416853	-	HEMEPE_01889		(pseudo) transposase	SO:0001217, UniRef:UniRef50_UPI0030CCD59F, UniRef:UniRef90_UPI00313B7985
chromosome	cds	1417079	1418725	-	HEMEPE_01890		hypothetical protein	SO:0001217, UniRef:UniRef50_UPI00313B8FCF, UniRef:UniRef90_UPI0030D30E2C
chromosome	cds	1418782	1419006	-	HEMEPE_01891		(pseudo) hypothetical protein	SO:0001217, UniRef:UniRef50_UPI0030CEDE28, UniRef:UniRef90_UPI0030CEDE28
chromosome	cds	1419447	1419572	-	HEMEPE_01892		(pseudo) hypothetical protein	SO:0001217, UniRef:UniRef50_UPI0030CFE33D, UniRef:UniRef90_UPI00313B6E92
chromosome	cds	1420240	1420428	+	HEMEPE_01893		transposase	SO:0001217, UniRef:UniRef50_UPI00207989AD, UniRef:UniRef90_UPI0032445966
chromosome	cds	1420612	1421181	+	HEMEPE_01894		transposase	SO:0001217, UniRef:UniRef50_A0A0F3R9I7, UniRef:UniRef90_UPI00334231F2
chromosome	cds	1421227	1421478	+	HEMEPE_01895		transposase	SO:0001217, UniRef:UniRef50_UPI00157ADA72, UniRef:UniRef90_UPI0030D0E62E
chromosome	cds	1421542	1422153	-	HEMEPE_01896	rpsD	30S ribosomal protein S4	GO:0003735, GO:0006412, GO:0015935, GO:0019843, KEGG:K02986, SO:0001217, UniRef:UniRef50_Q9PPZ2, UniRef:UniRef90_UPI00313AC1A0
chromosome	cds	1422488	1423225	-	HEMEPE_01897		hypothetical protein	PFAM:PF03382.20
chromosome	cds	1423553	1423729	-	HEMEPE_01898		hypothetical protein	RefSeq:WP_338958979.1, SO:0001217, UniParc:UPI0027A371EB, UniRef:UniRef100_UPI0027A371EB, UniRef:UniRef50_UPI0027A371EB, UniRef:UniRef90_UPI0027A371EB
chromosome	cds	1423938	1424291	-	HEMEPE_01899		(pseudo) SGNH/GDSL hydrolase family protein	SO:0001217, UniRef:UniRef50_UPI0030D50BE1, UniRef:UniRef90_UPI0030D50BE1
chromosome	cds	1424312	1424950	-	HEMEPE_01900		(pseudo) SGNH/GDSL hydrolase family protein	SO:0001217, UniRef:UniRef50_UPI0034D005A2, UniRef:UniRef90_UPI0030CFDB2F
chromosome	cds	1425359	1425799	+	HEMEPE_01901	rplM	50S ribosomal protein L13	GO:0003735, GO:0005840, GO:0006412, KEGG:K02871, SO:0001217, UniRef:UniRef50_UPI00157B5035, UniRef:UniRef90_UPI00157B5035
chromosome	cds	1425806	1426213	+	HEMEPE_01902		hypothetical protein
chromosome	cds	1426496	1426627	+	HEMEPE_01903		(pseudo) hypothetical protein	SO:0001217, UniRef:UniRef50_UPI00313B5EC2, UniRef:UniRef90_UPI00313B5EC2
chromosome	cds	1426889	1427455	+	HEMEPE_01904		hypothetical protein	PFAM:PF13570.12, SO:0001217, UniRef:UniRef50_UPI00313C50E5
chromosome	cds	1428171	1428428	-	HEMEPE_01905		hypothetical protein	SO:0001217, UniRef:UniRef50_UPI001E417E52, UniRef:UniRef90_UPI001E417E52
chromosome	cds	1428540	1428701	-	HEMEPE_01906		hypothetical protein	RefSeq:WP_252319474.1, SO:0001217, UniParc:UPI001DE3A18D, UniRef:UniRef100_UPI001DE3A18D, UniRef:UniRef50_UPI00157A833D, UniRef:UniRef90_UPI00157A833D
chromosome	tRNA	1428866	1428942	+	HEMEPE_01907	trnI	tRNA-Ile(gat)	SO:0000263
chromosome	cds	1429248	1429637	+	HEMEPE_01908		(3' truncated) hypothetical protein	PFAM:PF00005.33
plasmid1	cds	3320	3994	-	HEMEPE_01909		AAA domain-containing protein	SO:0001217, UniRef:UniRef50_A0A3S0RCZ2
plasmid1	cds	4081	4341	-	HEMEPE_01910		Spiroplasmavirus-related protein	SO:0001217, UniRef:UniRef50_A0A0K2JJJ0, UniRef:UniRef90_UPI00157AD47A
plasmid1	cds	4395	4649	-	HEMEPE_01911		hypothetical protein
plasmid1	cds	4715	4867	-	HEMEPE_01912		hypothetical protein
plasmid1	cds	5217	5825	+	HEMEPE_01913		hypothetical protein	SO:0001217, UniRef:UniRef50_UPI00313DC358
plasmid1	cds	5925	6065	+	HEMEPE_01914		hypothetical protein
plasmid1	cds	6068	6625	+	HEMEPE_01915		(pseudo) MSC_0882 family membrane protein	SO:0001217, UniRef:UniRef50_UPI0032478664, UniRef:UniRef90_UPI0032478664
plasmid1	cds	7113	8048	+	HEMEPE_01916		plectrovirus svts2 rep protein	SO:0001217, UniRef:UniRef50_UPI00157B8FCA, UniRef:UniRef90_UPI00157A720C
plasmid1	cds	8423	8650	+	HEMEPE_01917		hypothetical protein	SO:0001217, UniRef:UniRef50_UPI00157B0202
plasmid1	cds	8827	8988	+	HEMEPE_01918		hypothetical protein
plasmid1	cds	9009	9821	+	HEMEPE_01919		hypothetical protein	SO:0001217, UniRef:UniRef50_UPI00157A276D
plasmid1	cds	9823	9948	+	HEMEPE_01920		hypothetical protein
plasmid1	cds	9948	10205	+	HEMEPE_01921		hypothetical protein	SO:0001217, UniRef:UniRef50_UPI0030D1CBBA
plasmid1	cds	10442	10561	+	HEMEPE_01922		hypothetical protein
plasmid1	cds	10760	11593	+	HEMEPE_01923		zonular occludens toxin domain-containing protein	SO:0001217, UniRef:UniRef50_UPI00313E0AAC, UniRef:UniRef90_UPI00313A77AC
plasmid1	cds	11586	12206	+	HEMEPE_01924		NUDIX hydrolase	SO:0001217, UniRef:UniRef50_UPI0013CC8E39
plasmid1	cds	12218	12520	+	HEMEPE_01925		hypothetical protein	SO:0001217, UniRef:UniRef50_UPI00157A6F51
plasmid1	cds	12674	12892	+	HEMEPE_01926		hypothetical protein	SO:0001217, UniRef:UniRef50_UPI0013C79672, UniRef:UniRef90_UPI0013C79672
plasmid1	cds	12979	13257	+	HEMEPE_01927		DNA-directed RNA polymerase subunit delta	SO:0001217, UniRef:UniRef50_UPI002577B22A
plasmid1	cds	13257	13523	+	HEMEPE_01928		S1 RNA-binding domain-containing protein	SO:0001217, UniRef:UniRef50_UPI00157A3EC1, UniRef:UniRef90_UPI002490D564
plasmid1	cds	13525	14004	+	HEMEPE_01929		single-stranded DNA-binding protein	SO:0001217, UniRef:UniRef50_UPI0013C58171, UniRef:UniRef90_UPI00157BAD7E
plasmid1	cds	14044	14439	+	HEMEPE_01930		hypothetical protein
plasmid1	cds	14426	14980	-	HEMEPE_01931		transposase	SO:0001217, UniRef:UniRef50_UPI0031330E01, UniRef:UniRef90_UPI0032494C99
plasmid1	cds	15163	15666	-	HEMEPE_01932		transposase	SO:0001217, UniRef:UniRef50_UPI0030CEE86B, UniRef:UniRef90_UPI0030CEE86B
plasmid1	cds	15777	16259	-	HEMEPE_01933		hypothetical protein
plasmid1	cds	16580	17296	-	HEMEPE_01934		hypothetical protein
plasmid1	cds	17841	18191	+	HEMEPE_01935		hypothetical protein	SO:0001217, UniRef:UniRef50_UPI00248FB64E, UniRef:UniRef90_UPI00248FB64E
plasmid1	cds	18157	19062	+	HEMEPE_01936		IS3 family transposase	GO:0004803, SO:0001217, UniRef:UniRef50_A0A2S8NRD8, UniRef:UniRef90_UPI00248FB044
plasmid1	cds	19178	19438	-	HEMEPE_01937		hypothetical protein	SO:0001217, UniRef:UniRef50_UPI00313D7D70
plasmid1	cds	19932	20342	-	HEMEPE_01938		transposase family protein	SO:0001217, UniRef:UniRef50_UPI0030CBCA91, UniRef:UniRef90_UPI0030CBCA91
plasmid1	cds	20491	21729	-	HEMEPE_01939		hypothetical protein	PFAM:PF20080.4
plasmid1	cds	21814	22020	-	HEMEPE_01940		hypothetical protein
plasmid1	cds	22080	22406	-	HEMEPE_01941		hypothetical protein	PFAM:PF21205.3
plasmid1	cds	22346	22798	-	HEMEPE_01942		hypothetical protein
plasmid1	cds	22820	22921	-	HEMEPE_01943		(pseudo) hypothetical protein	SO:0001217, UniRef:UniRef50_UPI00313E35C8, UniRef:UniRef90_UPI00313E35C8
plasmid1	cds	23434	24771	+	HEMEPE_01944		deoxyribodipyrimidine photo-lyase	SO:0001217, UniRef:UniRef50_R4UE05, UniRef:UniRef90_UPI0013CA4BCD
plasmid1	cds	25448	25579	-	HEMEPE_01945		hypothetical protein	SO:0001217, UniRef:UniRef50_UPI00248F697D, UniRef:UniRef90_UPI00313B026A
plasmid1	cds	25640	25807	-	HEMEPE_01946		hypothetical protein	SO:0001217, UniRef:UniRef50_UPI00157BAC96
plasmid1	cds	25821	26027	-	HEMEPE_01947		hypothetical protein	SO:0001217, UniRef:UniRef50_UPI0013C72E5A, UniRef:UniRef90_UPI0013C8C4CA
plasmid1	cds	26030	26212	-	HEMEPE_01948		hypothetical protein	SO:0001217, UniRef:UniRef50_UPI0013C6D8DA, UniRef:UniRef90_UPI0013CC2C6E
plasmid1	cds	26202	26333	-	HEMEPE_01949		(pseudo) hypothetical protein	SO:0001217, UniRef:UniRef50_UPI00157B1D77, UniRef:UniRef90_UPI00313D5B5F
plasmid1	cds	26326	26445	-	HEMEPE_01950		hypothetical protein
plasmid1	cds	26457	26945	-	HEMEPE_01951		hypothetical protein	SO:0001217, UniRef:UniRef50_UPI0013CD16B8, UniRef:UniRef90_UPI00157A23A9
plasmid1	cds	27412	28317	+	HEMEPE_01952		hypothetical protein	SO:0001217, UniRef:UniRef50_UPI00313E8EE1, UniRef:UniRef90_UPI00313E8EE1
plasmid1	cds	28431	28673	+	HEMEPE_01953		hypothetical protein	SO:0001217, UniRef:UniRef50_A0A433EMR6, UniRef:UniRef90_UPI0020794CFA
plasmid1	cds	28654	29430	+	HEMEPE_01954		AAA domain-containing protein	SO:0001217, UniRef:UniRef50_A0A3S0RCZ2
plasmid1	cds	29454	29876	+	HEMEPE_01955		hypothetical protein
plasmid1	cds	29921	30247	+	HEMEPE_01956		hypothetical protein	SO:0001217, UniRef:UniRef50_UPI00157AD312
plasmid1	cds	30717	30995	+	HEMEPE_01957		hypothetical protein	SO:0001217, UniRef:UniRef50_UPI00157B2ECC, UniRef:UniRef90_UPI00157B2ECC
plasmid1	cds	30998	31150	+	HEMEPE_01958		hypothetical protein	SO:0001217, UniRef:UniRef50_UPI00157A546B
plasmid1	cds	31322	31501	+	HEMEPE_01959		hypothetical protein
plasmid1	cds	31537	32094	+	HEMEPE_01960		hypothetical protein
plasmid1	cds	32637	33248	+	HEMEPE_01961		BlaI/MecI/CopY family transcriptional regulator	SO:0001217, UniRef:UniRef50_UPI0024922E6F
plasmid1	cds	33273	34625	-	HEMEPE_01962		hypothetical protein	SO:0001217, UniRef:UniRef50_UPI00157AFD7C
plasmid1	cds	34927	35763	+	HEMEPE_01963		replication initiation protein	SO:0001217, UniRef:UniRef50_UPI00157B6EA1
plasmid1	cds	35976	37214	-	HEMEPE_01964		IS256 family transposase	GO:0004803, SO:0001217, UniRef:UniRef50_A0A345JPG3, UniRef:UniRef90_UPI00157B7BC3
plasmid1	cds	37424	38374	+	HEMEPE_01965		hypothetical protein
plasmid1	cds	38418	38795	+	HEMEPE_01966		(pseudo) BlaI/MecI/CopY family transcriptional regulator	SO:0001217, UniRef:UniRef50_UPI0013C633D7, UniRef:UniRef50_UPI0024922E6F, UniRef:UniRef90_UPI0013C633D7, UniRef:UniRef90_UPI0037DD90DB
plasmid1	cds	39122	39892	+	HEMEPE_01967		replication initiation protein	SO:0001217, UniRef:UniRef50_UPI00157B6EA1, UniRef:UniRef90_UPI00207A7642
plasmid1	cds	40007	40174	+	HEMEPE_01968		hypothetical protein
plasmid1	cds	40220	40534	+	HEMEPE_01969		hypothetical protein
plasmid1	cds	40536	42758	+	HEMEPE_01970		hypothetical protein	PFAM:PF07494.17
plasmid1	cds	42807	44171	+	HEMEPE_01971		hypothetical protein
plasmid1	cds	44735	44866	-	HEMEPE_01972		hypothetical protein	SO:0001217, UniRef:UniRef50_UPI00248F697D, UniRef:UniRef90_UPI00313B026A
plasmid1	cds	44916	45068	-	HEMEPE_01973		hypothetical protein	SO:0001217, UniRef:UniRef50_UPI00157AFC4A
plasmid1	cds	45107	45586	-	HEMEPE_01974		single-stranded DNA-binding protein	SO:0001217, UniRef:UniRef50_UPI0013C58171, UniRef:UniRef90_UPI00313DE9F9
plasmid1	cds	45604	45858	-	HEMEPE_01975		hypothetical protein	SO:0001217, UniRef:UniRef50_UPI0027E1FFBC, UniRef:UniRef90_UPI002079EBD7
plasmid1	cds	45995	46297	-	HEMEPE_01976		hypothetical protein	SO:0001217, UniRef:UniRef50_UPI00157A6F51, UniRef:UniRef90_UPI00313B1C65
plasmid1	cds	46310	46930	-	HEMEPE_01977		NUDIX hydrolase	SO:0001217, UniRef:UniRef50_UPI0013CC8E39
plasmid1	cds	47571	48005	+	HEMEPE_01978	repB	RepB family plasmid replication initiator protein	SO:0001217, UniRef:UniRef50_UPI00313CFEAA, UniRef:UniRef90_UPI00313CFEAA
plasmid1	cds	48100	48525	+	HEMEPE_01979		replication initiation protein	SO:0001217, UniRef:UniRef50_UPI0024C9061E
plasmid1	cds	48775	49689	+	HEMEPE_01980		hypothetical protein
plasmid1	cds	49873	50115	+	HEMEPE_01981	copG	CopG family transcriptional regulator	SO:0001217, UniRef:UniRef50_A0A3S0RCW1, UniRef:UniRef90_UPI00207960E9
plasmid1	cds	50102	50875	+	HEMEPE_01982	parA	ParA family protein	KEGG:K03496, SO:0001217, UniRef:UniRef50_A0A3S0RCZ2, UniRef:UniRef90_UPI00207939A0
plasmid1	cds	50915	51064	+	HEMEPE_01983		hypothetical protein
plasmid1	cds	51125	51394	+	HEMEPE_01984		HU family DNA-binding protein	SO:0001217, UniRef:UniRef50_UPI0013C99797, UniRef:UniRef90_UPI00324C6B1E
plasmid1	cds	51387	51509	+	HEMEPE_01985		hypothetical protein
plasmid1	cds	51824	52180	+	HEMEPE_01986		hypothetical protein	SO:0001217, UniRef:UniRef50_UPI0020793697, UniRef:UniRef90_UPI0020793697
plasmid1	cds	52424	52633	-	HEMEPE_01987		hypothetical protein
plasmid1	cds	53016	53189	+	HEMEPE_01988		hypothetical protein	SO:0001217, UniRef:UniRef50_UPI002079BC6C
[truncated: 228 more rows]

## Sheet: Table S3 interpro domains
Table S3: Domain annotations for the sZko genome.
Locus Tag		gene length (aa)	Database	Domain identifier	Domain description	start	end	e value		Run date	Interpro domain	Domain description
HEMEPE_00001	a9939aa696d1afa18a3d635794d96aa8	231	Pfam	PF00005	ABC transporter	1	85	4.1e-07	T	2025-11-14	IPR003439	ABC transporter-like, ATP-binding domain	-	-
HEMEPE_00001	a9939aa696d1afa18a3d635794d96aa8	231	SUPERFAMILY	SSF52540	P-loop containing nucleoside triphosphate hydrolases	1	142	2.52e-29	T	2025-11-14	IPR027417	P-loop containing nucleoside triphosphate hydrolase	-	-
HEMEPE_00001	a9939aa696d1afa18a3d635794d96aa8	231	Gene3D	G3DSA:3.40.50.300	-	1	164	1.2e-30	T	2025-11-14	IPR027417	P-loop containing nucleoside triphosphate hydrolase	-	-
HEMEPE_00002	b6e597dc3562280a64c13868086e7e8f	470	Pfam	PF12679	ABC-2 family transporter protein	1	201	8.3e-05	T	2025-11-14	-	-	-	-
HEMEPE_00003	18ae5b80a02b26a64a40ba0f61e169d8	607	Pfam	PF01554	MatE	105	188	1.7e-09	T	2025-11-14	IPR002528	Multi antimicrobial extrusion protein	-	-
HEMEPE_00003	18ae5b80a02b26a64a40ba0f61e169d8	607	Pfam	PF01554	MatE	376	523	0.00011	T	2025-11-14	IPR002528	Multi antimicrobial extrusion protein	-	-
HEMEPE_00009	c29b32b3318814e79fca0385f09b0fe7	253	Pfam	PF00872	Transposase, Mutator family	2	242	2.6e-75	T	2025-11-14	IPR001207	Transposase, mutator type	-	-
HEMEPE_00013	d5a27a9c761371df00d8b286226946c2	267	Pfam	PF00872	Transposase, Mutator family	2	264	1.8e-82	T	2025-11-14	IPR001207	Transposase, mutator type	-	-
HEMEPE_00016	5d95cf201ca2d0a69d7fbcdf102552bb	130	SUPERFAMILY	SSF69754	Ribosome binding protein Y (YfiA homologue)	1	97	7.32e-11	T	2025-11-14	IPR036567	Ribosome hibernation promotion factor-like	-	-
HEMEPE_00016	5d95cf201ca2d0a69d7fbcdf102552bb	130	Pfam	PF02482	Sigma 54 modulation protein / S30EA ribosomal protein	3	96	3.7e-05	T	2025-11-14	IPR003489	Ribosome hibernation promoting factor/RaiA	-	-
HEMEPE_00016	5d95cf201ca2d0a69d7fbcdf102552bb	130	Gene3D	G3DSA:3.30.160.100	-	1	106	8.8e-10	T	2025-11-14	IPR036567	Ribosome hibernation promotion factor-like	-	-
HEMEPE_00020	a88f08694edb009def82cd321669922a	552	Gene3D	G3DSA:1.25.40.340	-	2	204	2.1e-30	T	2025-11-14	IPR036117	DhaL domain superfamily	-	-
HEMEPE_00020	a88f08694edb009def82cd321669922a	552	Pfam	PF21645	Fatty acid kinase subunit A-like, middle domain	234	313	3.8e-21	T	2025-11-14	IPR048394	Fatty acid kinase subunit A-like, middle domain	-	-
HEMEPE_00020	a88f08694edb009def82cd321669922a	552	Pfam	PF02734	DAK2 domain	34	202	6.3e-34	T	2025-11-14	IPR004007	DhaL domain	-	-
HEMEPE_00020	a88f08694edb009def82cd321669922a	552	SUPERFAMILY	SSF101473	DhaL-like	2	202	1.57e-39	T	2025-11-14	IPR036117	DhaL domain superfamily	-	-
HEMEPE_00020	a88f08694edb009def82cd321669922a	552	Pfam	PF13684	Fatty acid kinase subunit A-like, C-terminal	330	552	1.1e-52	T	2025-11-14	IPR033470	Fatty acid kinase subunit A-like, C-terminal	-	-
HEMEPE_00023	a8948f57b9d23e15da144cc6b2d3be92	334	Gene3D	G3DSA:3.40.50.1370	Aspartate/ornithine carbamoyltransferase	5	332	2.3e-133	T	2025-11-14	IPR036901	Aspartate/ornithine carbamoyltransferase superfamily	-	-
HEMEPE_00023	a8948f57b9d23e15da144cc6b2d3be92	334	Gene3D	G3DSA:3.40.50.1370	Aspartate/ornithine carbamoyltransferase	152	319	2.3e-133	T	2025-11-14	IPR036901	Aspartate/ornithine carbamoyltransferase superfamily	-	-
HEMEPE_00023	a8948f57b9d23e15da144cc6b2d3be92	334	SUPERFAMILY	SSF53671	Aspartate/ornithine carbamoyltransferase	4	333	4.84e-86	T	2025-11-14	IPR036901	Aspartate/ornithine carbamoyltransferase superfamily	-	-
HEMEPE_00023	a8948f57b9d23e15da144cc6b2d3be92	334	Pfam	PF00185	Aspartate/ornithine carbamoyltransferase, Asp/Orn binding domain	156	330	6.9e-42	T	2025-11-14	IPR006131	Aspartate/ornithine carbamoyltransferase, Asp/Orn-binding domain	-	-
HEMEPE_00023	a8948f57b9d23e15da144cc6b2d3be92	334	Pfam	PF02729	Aspartate/ornithine carbamoyltransferase, carbamoyl-P binding domain	8	148	1.3e-37	T	2025-11-14	IPR006132	Aspartate/ornithine carbamoyltransferase, carbamoyl-P binding	-	-
HEMEPE_00026	821fa32d19eb95a77c6ad9aa497552c1	288	Pfam	PF00872	Transposase, Mutator family	2	264	9.2e-84	T	2025-11-14	IPR001207	Transposase, mutator type	-	-
HEMEPE_00029	509d16ee98a052d66adb410b1d350b84	270	Gene3D	G3DSA:2.130.10.10	-	12	192	7.9e-09	T	2025-11-14	IPR015943	WD40/YVTN repeat-like-containing domain superfamily	-	-
HEMEPE_00029	509d16ee98a052d66adb410b1d350b84	270	SUPERFAMILY	SSF63825	YWTD domain	64	259	5.23e-10	T	2025-11-14	-	-	-	-
HEMEPE_00030	ea9f46aa94491b0eaaa7544347d235c1	207	Pfam	PF00485	Phosphoribulokinase / Uridine kinase family	8	187	3.1e-39	T	2025-11-14	IPR006083	Phosphoribulokinase/uridine kinase	-	-
HEMEPE_00030	ea9f46aa94491b0eaaa7544347d235c1	207	Gene3D	G3DSA:3.40.50.300	-	7	207	3.6e-64	T	2025-11-14	IPR027417	P-loop containing nucleoside triphosphate hydrolase	-	-
HEMEPE_00030	ea9f46aa94491b0eaaa7544347d235c1	207	SUPERFAMILY	SSF52540	P-loop containing nucleoside triphosphate hydrolases	7	198	2.19e-42	T	2025-11-14	IPR027417	P-loop containing nucleoside triphosphate hydrolase	-	-
HEMEPE_00031	fb5d2088a4fe1e3e2ddfb6e511edfa62	141	Gene3D	G3DSA:3.30.420.140	-	1	141	8.5e-36	T	2025-11-14	IPR037027	YqgF/RNase H-like domain superfamily	-	-
HEMEPE_00031	fb5d2088a4fe1e3e2ddfb6e511edfa62	141	Pfam	PF03652	Holliday junction resolvase	1	136	1.2e-28	T	2025-11-14	IPR005227	Putative pre-16S rRNA nuclease	-	-
HEMEPE_00031	fb5d2088a4fe1e3e2ddfb6e511edfa62	141	SUPERFAMILY	SSF53098	Ribonuclease H-like	2	138	4.1e-32	T	2025-11-14	IPR012337	Ribonuclease H-like superfamily	-	-
HEMEPE_00034	328fa0fdc5d8c95b3535307ef656bf35	342	Pfam	PF02504	Fatty acid synthesis protein	1	333	3.5e-82	T	2025-11-14	IPR003664	Fatty acid synthesis PlsX protein	-	-
HEMEPE_00034	328fa0fdc5d8c95b3535307ef656bf35	342	SUPERFAMILY	SSF53659	Isocitrate/Isopropylmalate dehydrogenase-like	1	341	6.17e-85	T	2025-11-14	-	-	-	-
HEMEPE_00034	328fa0fdc5d8c95b3535307ef656bf35	342	Gene3D	G3DSA:3.40.718.10	Isopropylmalate Dehydrogenase	1	342	4.6e-109	T	2025-11-14	-	-	-	-
HEMEPE_00035	e29f12cdb4b70db5a067bd5ddfeb9f53	239	Gene3D	G3DSA:1.10.1520.10	Ribonuclease III domain	3	153	7.4e-40	T	2025-11-14	IPR036389	Ribonuclease III, endonuclease domain superfamily	-	-
HEMEPE_00035	e29f12cdb4b70db5a067bd5ddfeb9f53	239	Pfam	PF14622	Ribonuclease-III-like	23	144	1.2e-27	T	2025-11-14	IPR000999	Ribonuclease III domain	-	-
HEMEPE_00035	e29f12cdb4b70db5a067bd5ddfeb9f53	239	Gene3D	G3DSA:3.30.160.20	-	158	226	1.8e-16	T	2025-11-14	-	-	-	-
HEMEPE_00035	e29f12cdb4b70db5a067bd5ddfeb9f53	239	SUPERFAMILY	SSF69065	RNase III domain-like	14	161	1.06e-41	T	2025-11-14	IPR036389	Ribonuclease III, endonuclease domain superfamily	-	-
HEMEPE_00035	e29f12cdb4b70db5a067bd5ddfeb9f53	239	Pfam	PF00035	Double-stranded RNA binding motif	159	226	1.4e-11	T	2025-11-14	IPR014720	Double-stranded RNA-binding domain	-	-
HEMEPE_00035	e29f12cdb4b70db5a067bd5ddfeb9f53	239	SUPERFAMILY	SSF54768	dsRNA-binding domain-like	113	227	1.57e-18	T	2025-11-14	-	-	-	-
HEMEPE_00036	a98537ccb750f1fea6d7a752dea35b34	1186	Pfam	PF02687	FtsX-like permease C-terminal	462	582	1e-05	T	2025-11-14	IPR003838	ABC3 transporter permease, C-terminal	-	-
HEMEPE_00039	e724778112d8227adf68152e90c95480	253	Pfam	PF00872	Transposase, Mutator family	2	242	4.7e-77	T	2025-11-14	IPR001207	Transposase, mutator type	-	-
HEMEPE_00041	b08a71126d989cb13b65f9470e41b412	94	Gene3D	G3DSA:3.30.110.150	-	19	92	1.3e-10	T	2025-11-14	IPR038594	SepF-like superfamily	-	-
HEMEPE_00041	b08a71126d989cb13b65f9470e41b412	94	Pfam	PF04472	Cell division protein SepF	28	75	0.0015	T	2025-11-14	IPR007561	Cell division protein SepF/SepF-related	-	-
HEMEPE_00042	aa831ef6fe8c6536874b6298dd052a26	384	Pfam	PF12327	FtsZ family, C-terminal domain	221	316	2.2e-24	T	2025-11-14	IPR024757	Cell division protein FtsZ, C-terminal	-	-
HEMEPE_00042	aa831ef6fe8c6536874b6298dd052a26	384	Gene3D	G3DSA:3.40.50.1440	Tubulin/FtsZ, GTPase domain	4	219	5.4e-75	T	2025-11-14	IPR036525	Tubulin/FtsZ, GTPase domain superfamily	-	-
HEMEPE_00042	aa831ef6fe8c6536874b6298dd052a26	384	Pfam	PF00091	Tubulin/FtsZ family, GTPase domain	14	173	3.4e-47	T	2025-11-14	IPR003008	Tubulin/FtsZ, GTPase domain	-	-
HEMEPE_00042	aa831ef6fe8c6536874b6298dd052a26	384	SUPERFAMILY	SSF55307	Tubulin C-terminal domain-like	206	318	5.26e-38	T	2025-11-14	IPR008280	Tubulin/FtsZ, C-terminal	-	-
HEMEPE_00042	aa831ef6fe8c6536874b6298dd052a26	384	Gene3D	G3DSA:3.30.1330.20	-	220	330	7e-33	T	2025-11-14	IPR037103	Tubulin/FtsZ-like, C-terminal domain	-	-
HEMEPE_00042	aa831ef6fe8c6536874b6298dd052a26	384	SUPERFAMILY	SSF52490	Tubulin nucleotide-binding domain-like	13	207	4.71e-65	T	2025-11-14	IPR036525	Tubulin/FtsZ, GTPase domain superfamily	-	-
HEMEPE_00043	c689025dac60fa03eeb265e000f34ee4	426	Gene3D	G3DSA:3.30.420.40	-	202	347	5e-14	T	2025-11-14	-	-	-	-
HEMEPE_00043	c689025dac60fa03eeb265e000f34ee4	426	SUPERFAMILY	SSF53067	Actin-like ATPase domain	16	191	3.24e-12	T	2025-11-14	IPR043129	ATPase, nucleotide binding domain	-	-
HEMEPE_00044	c51756e1b579c2fe0ad1ed197e554aad	316	SUPERFAMILY	SSF53335	S-adenosyl-L-methionine-dependent methyltransferases	8	311	4.94e-40	T	2025-11-14	IPR029063	S-adenosyl-L-methionine-dependent methyltransferase superfamily	-	-
HEMEPE_00044	c51756e1b579c2fe0ad1ed197e554aad	316	Gene3D	G3DSA:1.10.150.170	Putative methyltransferase TM0872, insert domain	114	219	1.1e-104	T	2025-11-14	IPR023397	S-adenosyl-L-methionine-dependent methyltransferase, MraW, recognition domain superfamily	-	-
HEMEPE_00044	c51756e1b579c2fe0ad1ed197e554aad	316	SUPERFAMILY	SSF81799	Putative methyltransferase TM0872, insert domain	116	217	7.72e-34	T	2025-11-14	IPR023397	S-adenosyl-L-methionine-dependent methyltransferase, MraW, recognition domain superfamily	-	-
HEMEPE_00044	c51756e1b579c2fe0ad1ed197e554aad	316	Gene3D	G3DSA:3.40.50.150	Vaccinia Virus protein VP39	8	311	1.1e-104	T	2025-11-14	IPR029063	S-adenosyl-L-methionine-dependent methyltransferase superfamily	-	-
HEMEPE_00044	c51756e1b579c2fe0ad1ed197e554aad	316	Pfam	PF01795	MraW methylase family	6	312	8.6e-115	T	2025-11-14	IPR002903	Ribosomal RNA small subunit methyltransferase H	-	-
HEMEPE_00045	80a37341863215a9165f60b227e85605	143	SUPERFAMILY	SSF89447	AbrB/MazE/MraZ-like	1	135	2.09e-34	T	2025-11-14	IPR037914	SpoVT-AbrB domain superfamily	-	-
HEMEPE_00045	80a37341863215a9165f60b227e85605	143	Gene3D	G3DSA:3.40.1550.20	Transcriptional regulator MraZ domain	1	143	7.4e-36	T	2025-11-14	IPR038619	MraZ superfamily	-	-
HEMEPE_00045	80a37341863215a9165f60b227e85605	143	Pfam	PF02381	MraZ protein, putative antitoxin-like	75	138	6.1e-12	T	2025-11-14	IPR020603	MraZ domain	-	-
HEMEPE_00045	80a37341863215a9165f60b227e85605	143	Pfam	PF02381	MraZ protein, putative antitoxin-like	1	72	8.2e-07	T	2025-11-14	IPR020603	MraZ domain	-	-
HEMEPE_00046	e50342324b28107ac33c3c2ae1479e2e	280	Pfam	PF03382	Mycoplasma protein of unknown function, DUF285	98	184	2.4e-28	T	2025-11-14	IPR005046	Protein of unknown function DUF285	-	-
HEMEPE_00048	e469ec98b166a4d2a37111f603b8226c	178	Pfam	PF03382	Mycoplasma protein of unknown function, DUF285	102	173	8.4e-18	T	2025-11-14	IPR005046	Protein of unknown function DUF285	-	-
HEMEPE_00051	3f1fe2ab258f75c9320550d6e0f39e97	228	Gene3D	G3DSA:1.10.1760.20	-	19	223	1.2e-15	T	2025-11-14	-	-	-	-
HEMEPE_00052	d248a3e2c003435c59a76fe313f8b9f6	37	Gene3D	G3DSA:1.10.10.10	-	2	37	3.6e-07	T	2025-11-14	IPR036388	Winged helix-like DNA-binding domain superfamily	-	-
HEMEPE_00052	d248a3e2c003435c59a76fe313f8b9f6	37	SUPERFAMILY	SSF46689	Homeodomain-like	2	37	6.27e-06	T	2025-11-14	IPR009057	Homedomain-like superfamily	-	-
HEMEPE_00053	63ea02778c8c4c13d82901e73bdb8ee3	214	Gene3D	G3DSA:1.10.1760.20	-	22	212	2e-22	T	2025-11-14	-	-	-	-
HEMEPE_00054	abf69b61652154f10c5dedb8652fdf77	184	Pfam	PF00719	Inorganic pyrophosphatase	11	162	8e-50	T	2025-11-14	IPR008162	Inorganic pyrophosphatase	-	-
HEMEPE_00054	abf69b61652154f10c5dedb8652fdf77	184	Gene3D	G3DSA:3.90.80.10	Inorganic pyrophosphatase	1	168	3e-53	T	2025-11-14	IPR036649	Inorganic pyrophosphatase superfamily	-	-
HEMEPE_00054	abf69b61652154f10c5dedb8652fdf77	184	SUPERFAMILY	SSF50324	Inorganic pyrophosphatase	4	171	6.41e-60	T	2025-11-14	IPR036649	Inorganic pyrophosphatase superfamily	-	-
HEMEPE_00060	17ae4d68bfc5c6df6aeb554adcf5d4df	222	Pfam	PF02687	FtsX-like permease C-terminal	97	210	0.0016	T	2025-11-14	IPR003838	ABC3 transporter permease, C-terminal	-	-
HEMEPE_00062	6b3511e90afd751adf5c8ef48677d5d8	92	Gene3D	G3DSA:1.10.10.60	-	8	88	5.8e-10	T	2025-11-14	-	-	-	-
HEMEPE_00062	6b3511e90afd751adf5c8ef48677d5d8	92	Pfam	PF01527	Transposase	6	73	3.1e-07	T	2025-11-14	IPR002514	Transposase IS3/IS911family	-	-
HEMEPE_00062	6b3511e90afd751adf5c8ef48677d5d8	92	SUPERFAMILY	SSF46689	Homeodomain-like	5	89	3.14e-18	T	2025-11-14	IPR009057	Homedomain-like superfamily	-	-
HEMEPE_00063	720c9018cd037036e0f8729a3355594a	266	Pfam	PF00665	Integrase core domain	107	200	2.3e-11	T	2025-11-14	IPR001584	Integrase, catalytic core	-	-
HEMEPE_00063	720c9018cd037036e0f8729a3355594a	266	SUPERFAMILY	SSF53098	Ribonuclease H-like	99	262	7.44e-32	T	2025-11-14	IPR012337	Ribonuclease H-like superfamily	-	-
HEMEPE_00063	720c9018cd037036e0f8729a3355594a	266	Pfam	PF13276	HTH-like domain	30	78	4.9e-05	T	2025-11-14	IPR025948	HTH-like domain	-	-
HEMEPE_00063	720c9018cd037036e0f8729a3355594a	266	Gene3D	G3DSA:3.30.420.10	-	101	262	1.6e-21	T	2025-11-14	IPR036397	Ribonuclease H superfamily	-	-
HEMEPE_00063	720c9018cd037036e0f8729a3355594a	266	Pfam	PF13333	Integrase core domain	208	261	2.7e-14	T	2025-11-14	IPR001584	Integrase, catalytic core	-	-
HEMEPE_00069	ee7fe412fffd5ab9f619334e4c9af871	493	Gene3D	G3DSA:3.40.50.300	-	17	257	3.1e-18	T	2025-11-14	IPR027417	P-loop containing nucleoside triphosphate hydrolase	-	-
HEMEPE_00069	ee7fe412fffd5ab9f619334e4c9af871	493	Gene3D	G3DSA:3.30.420.280	-	275	472	2.1e-07	T	2025-11-14	-	-	-	-
HEMEPE_00073	d78a831d31ba8a7401fcd0d20912b11e	852	Gene3D	G3DSA:3.40.420.10	Ricin (A subunit), domain 1	155	312	2.7e-12	T	2025-11-14	IPR016138	Ribosome-inactivating protein, subdomain 1	-	-
HEMEPE_00073	d78a831d31ba8a7401fcd0d20912b11e	852	Pfam	PF00161	Ribosome inactivating protein	190	323	0.022	T	2025-11-14	IPR001574	Ribosome-inactivating protein	-	-
HEMEPE_00073	d78a831d31ba8a7401fcd0d20912b11e	852	SUPERFAMILY	SSF56371	Ribosome inactivating proteins (RIP)	185	416	3.41e-13	T	2025-11-14	IPR036041	Ribosome-inactivating protein superfamily	-	-
HEMEPE_00078	c05e017122f78a62f875bb70f9adba9b	242	Pfam	PF04404	ERF superfamily	5	164	5.6e-17	T	2025-11-14	IPR007499	Essential recombination function protein	-	-
HEMEPE_00086	3bb7b69db1d44fa819bdd0e639575423	108	Pfam	PF03382	Mycoplasma protein of unknown function, DUF285	15	97	1.3e-25	T	2025-11-14	IPR005046	Protein of unknown function DUF285	-	-
HEMEPE_00089	615e7b6fd617716584e0a6ca1e89bfef	284	Pfam	PF06966	Protein of unknown function (DUF1295)	20	261	7.4e-27	T	2025-11-14	IPR010721	Probable O-methyltransferase UstE-like	-	-
HEMEPE_00089	615e7b6fd617716584e0a6ca1e89bfef	284	Gene3D	G3DSA:1.20.120.1630	-	56	268	4.8e-10	T	2025-11-14	-	-	-	-
HEMEPE_00090	f1afda58c2e955853f63904c598ad6f6	369	Gene3D	G3DSA:2.60.260.20	-	115	251	8.9e-30	T	2025-11-14	-	-	-	-
HEMEPE_00090	f1afda58c2e955853f63904c598ad6f6	369	Pfam	PF00226	DnaJ domain	7	67	3.7e-21	T	2025-11-14	IPR001623	DnaJ domain	-	-
HEMEPE_00090	f1afda58c2e955853f63904c598ad6f6	369	SUPERFAMILY	SSF57938	DnaJ/Hsp40 cysteine-rich domain	132	212	7.46e-16	T	2025-11-14	IPR036410	Heat shock protein DnaJ, cysteine-rich domain superfamily	-	-
HEMEPE_00090	f1afda58c2e955853f63904c598ad6f6	369	Gene3D	G3DSA:1.10.287.110	DnaJ domain	3	110	7.3e-32	T	2025-11-14	IPR036869	Chaperone J-domain superfamily	-	-
HEMEPE_00090	f1afda58c2e955853f63904c598ad6f6	369	Gene3D	G3DSA:2.60.260.20	-	256	361	3.5e-18	T	2025-11-14	-	-	-	-
HEMEPE_00090	f1afda58c2e955853f63904c598ad6f6	369	Pfam	PF00684	DnaJ central domain	145	208	1.6e-10	T	2025-11-14	IPR001305	Heat shock protein DnaJ, cysteine-rich domain	-	-
HEMEPE_00090	f1afda58c2e955853f63904c598ad6f6	369	Pfam	PF01556	DnaJ C terminal domain	120	335	3.9e-31	T	2025-11-14	IPR002939	Chaperone DnaJ, C-terminal	-	-
HEMEPE_00090	f1afda58c2e955853f63904c598ad6f6	369	SUPERFAMILY	SSF49493	HSP40/DnaJ peptide-binding domain	262	344	8.11e-16	T	2025-11-14	IPR008971	HSP40/DnaJ peptide-binding	-	-
HEMEPE_00090	f1afda58c2e955853f63904c598ad6f6	369	SUPERFAMILY	SSF49493	HSP40/DnaJ peptide-binding domain	112	266	1.31e-13	T	2025-11-14	IPR008971	HSP40/DnaJ peptide-binding	-	-
HEMEPE_00090	f1afda58c2e955853f63904c598ad6f6	369	SUPERFAMILY	SSF46565	Chaperone J-domain	3	100	2.36e-33	T	2025-11-14	IPR036869	Chaperone J-domain superfamily	-	-
HEMEPE_00090	f1afda58c2e955853f63904c598ad6f6	369	Gene3D	G3DSA:2.10.230.10	-	145	209	8.9e-30	T	2025-11-14	-	-	-	-
HEMEPE_00091	68a3f08e0f76c737d9e35fb278d359c0	615	Gene3D	G3DSA:3.30.420.40	-	13	354	8e-144	T	2025-11-14	-	-	-	-
HEMEPE_00091	68a3f08e0f76c737d9e35fb278d359c0	615	Gene3D	G3DSA:3.90.640.10	Actin; Chain A, domain 4	207	288	8e-144	T	2025-11-14	-	-	-	-
HEMEPE_00091	68a3f08e0f76c737d9e35fb278d359c0	615	SUPERFAMILY	SSF100920	Heat shock protein 70kD (HSP70), peptide-binding domain	363	518	7.59e-61	T	2025-11-14	IPR029047	Heat shock protein 70kD, peptide-binding domain superfamily	-	-
HEMEPE_00091	68a3f08e0f76c737d9e35fb278d359c0	615	SUPERFAMILY	SSF53067	Actin-like ATPase domain	11	166	6.48e-56	T	2025-11-14	IPR043129	ATPase, nucleotide binding domain	-	-
HEMEPE_00091	68a3f08e0f76c737d9e35fb278d359c0	615	SUPERFAMILY	SSF53067	Actin-like ATPase domain	170	361	2.28e-65	T	2025-11-14	IPR043129	ATPase, nucleotide binding domain	-	-
HEMEPE_00091	68a3f08e0f76c737d9e35fb278d359c0	615	Pfam	PF00012	Hsp70 protein	83	585	4.9e-206	T	2025-11-14	IPR013126	Heat shock protein 70 family	-	-
HEMEPE_00091	68a3f08e0f76c737d9e35fb278d359c0	615	Gene3D	G3DSA:2.60.34.10	Substrate Binding Domain Of DNAk; Chain A, domain 1	355	540	1.2e-78	T	2025-11-14	IPR029047	Heat shock protein 70kD, peptide-binding domain superfamily	-	-
HEMEPE_00091	68a3f08e0f76c737d9e35fb278d359c0	615	Gene3D	G3DSA:3.30.420.40	-	167	346	8e-144	T	2025-11-14	-	-	-	-
HEMEPE_00092	8d0c9c9d1db592c83f4a46c351b80203	214	Gene3D	G3DSA:2.30.22.10	Head domain of nucleotide exchange factor GrpE	140	212	7.9e-14	T	2025-11-14	IPR009012	GrpE nucleotide exchange factor, head	-	-
HEMEPE_00092	8d0c9c9d1db592c83f4a46c351b80203	214	Gene3D	G3DSA:3.90.20.20	-	27	137	3e-10	T	2025-11-14	IPR013805	GrpE nucleotide exchange factor, coiled-coil	-	-
HEMEPE_00092	8d0c9c9d1db592c83f4a46c351b80203	214	Pfam	PF01025	GrpE	35	202	1.3e-25	T	2025-11-14	IPR000740	GrpE nucleotide exchange factor	-	-
HEMEPE_00092	8d0c9c9d1db592c83f4a46c351b80203	214	SUPERFAMILY	SSF51064	Head domain of nucleotide exchange factor GrpE	145	204	1.83e-09	T	2025-11-14	IPR009012	GrpE nucleotide exchange factor, head	-	-
HEMEPE_00092	8d0c9c9d1db592c83f4a46c351b80203	214	SUPERFAMILY	SSF58014	Coiled-coil domain of nucleotide exchange factor GrpE	45	140	7.59e-11	T	2025-11-14	IPR013805	GrpE nucleotide exchange factor, coiled-coil	-	-
HEMEPE_00093	d61ef3c04713e31f39063e084d742daa	337	Gene3D	G3DSA:3.30.390.60	-	131	230	8.7e-36	T	2025-11-14	IPR023120	Winged helix-turn-helix transcription repressor, HrcA, inserted dimerising domain superfamily	-	-
HEMEPE_00093	d61ef3c04713e31f39063e084d742daa	337	SUPERFAMILY	SSF55781	GAF domain-like	72	332	1.31e-48	T	2025-11-14	-	-	-	-
HEMEPE_00093	d61ef3c04713e31f39063e084d742daa	337	Gene3D	G3DSA:1.10.10.10	-	1	86	6.9e-31	T	2025-11-14	IPR036388	Winged helix-like DNA-binding domain superfamily	-	-
HEMEPE_00093	d61ef3c04713e31f39063e084d742daa	337	Pfam	PF01628	HrcA protein C terminal domain	108	320	7.6e-44	T	2025-11-14	IPR021153	Heat-inducible transcription repressor HrcA, C-terminal	-	-
HEMEPE_00093	d61ef3c04713e31f39063e084d742daa	337	Pfam	PF03444	Winged helix-turn-helix transcription repressor, HrcA DNA-binding	1	73	0.4	T	2025-11-14	IPR005104	Winged helix-turn-helix transcription repressor, HrcA DNA-binding domain	-	-
HEMEPE_00093	d61ef3c04713e31f39063e084d742daa	337	SUPERFAMILY	SSF46785	Winged helix DNA-binding domain	1	85	2.08e-19	T	2025-11-14	IPR036390	Winged helix DNA-binding domain superfamily	-	-
HEMEPE_00093	d61ef3c04713e31f39063e084d742daa	337	Gene3D	G3DSA:3.30.450.40	-	108	332	8.7e-36	T	2025-11-14	IPR029016	GAF-like domain superfamily	-	-
HEMEPE_00094	72feef22211615724b54b59e6fdc9ac3	713	Pfam	PF07724	AAA domain (Cdc48 subfamily)	450	609	5.7e-65	T	2025-11-14	IPR003959	ATPase, AAA-type, core	-	-
HEMEPE_00094	72feef22211615724b54b59e6fdc9ac3	713	Pfam	PF10431	C-terminal, D2-small domain, of ClpB protein	615	693	1.1e-13	T	2025-11-14	IPR019489	Clp ATPase, C-terminal	-	-
HEMEPE_00094	72feef22211615724b54b59e6fdc9ac3	713	Gene3D	G3DSA:3.40.50.300	-	198	398	3.2e-64	T	2025-11-14	IPR027417	P-loop containing nucleoside triphosphate hydrolase	-	-
HEMEPE_00094	72feef22211615724b54b59e6fdc9ac3	713	SUPERFAMILY	SSF52540	P-loop containing nucleoside triphosphate hydrolases	14	399	4.2e-90	T	2025-11-14	IPR027417	P-loop containing nucleoside triphosphate hydrolase	-	-
HEMEPE_00094	72feef22211615724b54b59e6fdc9ac3	713	SUPERFAMILY	SSF52540	P-loop containing nucleoside triphosphate hydrolases	400	699	1.29e-73	T	2025-11-14	IPR027417	P-loop containing nucleoside triphosphate hydrolase	-	-
HEMEPE_00094	72feef22211615724b54b59e6fdc9ac3	713	Gene3D	G3DSA:3.40.50.300	-	4	197	2.8e-75	T	2025-11-14	IPR027417	P-loop containing nucleoside triphosphate hydrolase	-	-
HEMEPE_00094	72feef22211615724b54b59e6fdc9ac3	713	Pfam	PF00004	ATPase family associated with various cellular activities (AAA)	58	191	2.2e-08	T	2025-11-14	IPR003959	ATPase, AAA-type, core	-	-
HEMEPE_00094	72feef22211615724b54b59e6fdc9ac3	713	Gene3D	G3DSA:1.10.8.60	-	615	712	9.1e-18	T	2025-11-14	-	-	-	-
HEMEPE_00094	72feef22211615724b54b59e6fdc9ac3	713	Gene3D	G3DSA:3.40.50.300	-	404	614	1e-83	T	2025-11-14	IPR027417	P-loop containing nucleoside triphosphate hydrolase	-	-
HEMEPE_00094	72feef22211615724b54b59e6fdc9ac3	713	Pfam	PF17871	AAA lid domain	198	296	7.6e-30	T	2025-11-14	IPR041546	ClpA/ClpB, AAA lid domain	-	-
HEMEPE_00100	52c03589c5d4c08f856700f5eabd3d67	326	Pfam	PF00872	Transposase, Mutator family	5	315	1.4e-102	T	2025-11-14	IPR001207	Transposase, mutator type	-	-
HEMEPE_00102	4b3220b3f3425b584a8f092aa2eef663	199	Gene3D	G3DSA:3.40.50.10240	Thiamin pyrophosphokinase, catalytic domain	7	171	1.5e-13	T	2025-11-14	IPR036759	Thiamin pyrophosphokinase, catalytic domain superfamily	-	-
HEMEPE_00103	4a917ad03c46b66cda6f058efbfa96df	228	Pfam	PF00834	Ribulose-phosphate 3 epimerase family	7	209	3.3e-52	T	2025-11-14	IPR000056	Ribulose-phosphate 3-epimerase-like	-	-
HEMEPE_00103	4a917ad03c46b66cda6f058efbfa96df	228	Gene3D	G3DSA:3.20.20.70	Aldolase class I	1	227	2.3e-66	T	2025-11-14	IPR013785	Aldolase-type TIM barrel	-	-
HEMEPE_00103	4a917ad03c46b66cda6f058efbfa96df	228	SUPERFAMILY	SSF51366	Ribulose-phoshate binding barrel	5	220	1.65e-48	T	2025-11-14	IPR011060	Ribulose-phosphate binding barrel	-	-
HEMEPE_00104	d36241236c2cf8ebe8efe3b86f12567a	293	Gene3D	G3DSA:3.40.50.300	-	64	225	1.7e-38	T	2025-11-14	IPR027417	P-loop containing nucleoside triphosphate hydrolase	-	-
HEMEPE_00104	d36241236c2cf8ebe8efe3b86f12567a	293	SUPERFAMILY	SSF52540	P-loop containing nucleoside triphosphate hydrolases	66	283	8.95e-46	T	2025-11-14	IPR027417	P-loop containing nucleoside triphosphate hydrolase	-	-
HEMEPE_00104	d36241236c2cf8ebe8efe3b86f12567a	293	SUPERFAMILY	SSF50249	Nucleic acid-binding proteins	4	64	6.86e-09	T	2025-11-14	IPR012340	Nucleic acid-binding, OB-fold	-	-
HEMEPE_00104	d36241236c2cf8ebe8efe3b86f12567a	293	Gene3D	G3DSA:2.40.50.140	-	1	62	1.5e-10	T	2025-11-14	IPR012340	Nucleic acid-binding, OB-fold	-	-
HEMEPE_00104	d36241236c2cf8ebe8efe3b86f12567a	293	Pfam	PF03193	RsgA GTPase	61	225	8.5e-47	T	2025-11-14	IPR010914	RsgA GTPase domain	-	-
HEMEPE_00104	d36241236c2cf8ebe8efe3b86f12567a	293	Gene3D	G3DSA:1.10.40.50	Probable gtpase engc; domain 3	227	290	3.2e-16	T	2025-11-14	-	-	-	-
HEMEPE_00104	d36241236c2cf8ebe8efe3b86f12567a	293	Pfam	PF16745	RsgA N-terminal domain	5	55	0.00027	T	2025-11-14	IPR031944	Ribosome biogenesis GTPase RsgA, N-terminal	-	-
HEMEPE_00105	c40f32661acb7888238c8abd43efa972	323	Pfam	PF00069	Protein kinase domain	11	257	3e-56	T	2025-11-14	IPR000719	Protein kinase domain	-	-
HEMEPE_00105	c40f32661acb7888238c8abd43efa972	323	Gene3D	G3DSA:1.10.510.10	Transferase(Phosphotransferase) domain 1	92	284	1.8e-51	T	2025-11-14	-	-	-	-
HEMEPE_00105	c40f32661acb7888238c8abd43efa972	323	SUPERFAMILY	SSF56112	Protein kinase-like (PK-like)	4	265	7.28e-80	T	2025-11-14	IPR011009	Protein kinase-like domain superfamily	-	-
HEMEPE_00105	c40f32661acb7888238c8abd43efa972	323	Gene3D	G3DSA:3.30.200.20	Phosphorylase Kinase; domain 1	1	90	2e-24	T	2025-11-14	-	-	-	-
HEMEPE_00106	15cb8f917e2839e746f0e88692090bea	249	Pfam	PF13672	Protein phosphatase 2C	16	221	2.1e-13	T	2025-11-14	IPR001932	PPM-type phosphatase-like domain	-	-
HEMEPE_00106	15cb8f917e2839e746f0e88692090bea	249	Gene3D	G3DSA:3.60.40.10	-	1	248	4.1e-56	T	2025-11-14	IPR036457	PPM-type phosphatase-like domain superfamily	-	-
HEMEPE_00106	15cb8f917e2839e746f0e88692090bea	249	SUPERFAMILY	SSF81606	PP2C-like	1	246	1.44e-51	T	2025-11-14	IPR036457	PPM-type phosphatase-like domain superfamily	-	-
HEMEPE_00107	d8415896d94ef1ab23398d2469d8282b	251	Gene3D	G3DSA:3.40.50.150	Vaccinia Virus protein VP39	1	249	1e-65	T	2025-11-14	IPR029063	S-adenosyl-L-methionine-dependent methyltransferase superfamily	-	-
HEMEPE_00107	d8415896d94ef1ab23398d2469d8282b	251	Pfam	PF01189	16S rRNA methyltransferase RsmB/F	69	247	2.4e-39	T	2025-11-14	IPR049560	SAM-dependent methyltransferase RsmB-F/NOP2-type, catalytic core	-	-
HEMEPE_00107	d8415896d94ef1ab23398d2469d8282b	251	SUPERFAMILY	SSF53335	S-adenosyl-L-methionine-dependent methyltransferases	3	249	1.52e-52	T	2025-11-14	IPR029063	S-adenosyl-L-methionine-dependent methyltransferase superfamily	-	-
HEMEPE_00108	db9147f4074c80dedadb7f195e461f3f	106	Gene3D	G3DSA:1.10.940.10	-	5	105	1.5e-06	T	2025-11-14	IPR035926	NusB-like superfamily	-	-
HEMEPE_00108	db9147f4074c80dedadb7f195e461f3f	106	Pfam	PF01029	NusB family	9	102	0.012	T	2025-11-14	IPR006027	NusB/RsmB/TIM44	-	-
HEMEPE_00108	db9147f4074c80dedadb7f195e461f3f	106	SUPERFAMILY	SSF48013	NusB-like	7	95	7.85e-08	T	2025-11-14	IPR035926	NusB-like superfamily	-	-
HEMEPE_00109	0d07cad51af3bf918ca20b3012b095c1	122	Pfam	PF04193	PQ loop repeat	8	61	1.5e-07	T	2025-11-14	IPR006603	PQ-loop repeat	-	-
HEMEPE_00109	0d07cad51af3bf918ca20b3012b095c1	122	Gene3D	G3DSA:1.20.1280.290	-	8	109	1.2e-17	T	2025-11-14	-	-	-	-
HEMEPE_00110	42485df19f1e653a076fa3e17873ccb3	115	Gene3D	G3DSA:1.20.1280.290	-	6	109	5e-12	T	2025-11-14	-	-	-	-
HEMEPE_00110	42485df19f1e653a076fa3e17873ccb3	115	Pfam	PF04193	PQ loop repeat	6	62	7.1e-05	T	2025-11-14	IPR006603	PQ-loop repeat	-	-
HEMEPE_00112	6f1ccc3f983b0ad1294d0eef3c5c2b17	287	Pfam	PF02645	Uncharacterised protein, DegV family COG1307	2	280	2.5e-52	T	2025-11-14	IPR003797	DegV	-	-
HEMEPE_00112	6f1ccc3f983b0ad1294d0eef3c5c2b17	287	SUPERFAMILY	SSF82549	DAK1/DegV-like	1	279	1.1e-55	T	2025-11-14	-	-	-	-
HEMEPE_00112	6f1ccc3f983b0ad1294d0eef3c5c2b17	287	Gene3D	G3DSA:3.30.1180.10	-	157	282	7e-21	T	2025-11-14	IPR043168	DegV, C-terminal domain	-	-
HEMEPE_00112	6f1ccc3f983b0ad1294d0eef3c5c2b17	287	Gene3D	G3DSA:3.40.50.10170	-	1	156	2.7e-26	T	2025-11-14	-	-	-	-
HEMEPE_00113	f1bafcdadad3e5fc4980763986ffefc5	103	Gene3D	G3DSA:2.40.50.140	-	1	103	4.5e-14	T	2025-11-14	IPR012340	Nucleic acid-binding, OB-fold	-	-
HEMEPE_00113	f1bafcdadad3e5fc4980763986ffefc5	103	SUPERFAMILY	SSF50249	Nucleic acid-binding proteins	1	102	2.91e-12	T	2025-11-14	IPR012340	Nucleic acid-binding, OB-fold	-	-
HEMEPE_00113	f1bafcdadad3e5fc4980763986ffefc5	103	Pfam	PF00436	Single-strand binding protein family	2	99	1.8e-07	T	2025-11-14	IPR000424	Primosome PriB/single-strand DNA-binding	-	-
HEMEPE_00119	c9793e9e9b4b1561da235e68878e656a	90	SUPERFAMILY	SSF52540	P-loop containing nucleoside triphosphate hydrolases	3	89	7.08e-07	T	2025-11-14	IPR027417	P-loop containing nucleoside triphosphate hydrolase	-	-
HEMEPE_00119	c9793e9e9b4b1561da235e68878e656a	90	Gene3D	G3DSA:3.40.50.300	-	1	90	5.6e-08	T	2025-11-14	IPR027417	P-loop containing nucleoside triphosphate hydrolase	-	-
HEMEPE_00119	c9793e9e9b4b1561da235e68878e656a	90	Pfam	PF00005	ABC transporter	4	88	0.014	T	2025-11-14	IPR003439	ABC transporter-like, ATP-binding domain	-	-
HEMEPE_00120	ab0cadc50405770c60d2edd096ffec95	125	SUPERFAMILY	SSF52540	P-loop containing nucleoside triphosphate hydrolases	2	78	4.55e-21	T	2025-11-14	IPR027417	P-loop containing nucleoside triphosphate hydrolase	-	-
HEMEPE_00120	ab0cadc50405770c60d2edd096ffec95	125	Gene3D	G3DSA:3.40.50.300	-	1	109	6.1e-21	T	2025-11-14	IPR027417	P-loop containing nucleoside triphosphate hydrolase	-	-
HEMEPE_00121	f398d6f54b8b5fd5557f8f7914854b6d	210	Pfam	PF00872	Transposase, Mutator family	20	193	4.1e-44	T	2025-11-14	IPR001207	Transposase, mutator type	-	-
HEMEPE_00122	ab7f09b41a58ad6f4be56920056e090f	102	Pfam	PF00872	Transposase, Mutator family	2	85	5.6e-17	T	2025-11-14	IPR001207	Transposase, mutator type	-	-
HEMEPE_00123	f61d58647e95b8a1fa1be62cfa1e253b	159	Pfam	PF00872	Transposase, Mutator family	1	152	1.6e-48	T	2025-11-14	IPR001207	Transposase, mutator type	-	-
HEMEPE_00125	72810dee768d8a32b561591f5d5c3b66	149	Pfam	PF00872	Transposase, Mutator family	1	138	4.3e-38	T	2025-11-14	IPR001207	Transposase, mutator type	-	-
HEMEPE_00129	4b66ccc0b24b7f2387b788d1af9efa9e	298	SUPERFAMILY	SSF52540	P-loop containing nucleoside triphosphate hydrolases	10	201	1.23e-39	T	2025-11-14	IPR027417	P-loop containing nucleoside triphosphate hydrolase	-	-
HEMEPE_00129	4b66ccc0b24b7f2387b788d1af9efa9e	298	SUPERFAMILY	SSF54814	Prokaryotic type KH domain (KH-domain type II)	186	297	1.31e-37	T	2025-11-14	IPR009019	K homology domain superfamily, prokaryotic type	-	-
HEMEPE_00129	4b66ccc0b24b7f2387b788d1af9efa9e	298	Gene3D	G3DSA:3.30.300.20	-	185	298	3.7e-39	T	2025-11-14	IPR015946	K homology domain-like, alpha/beta	-	-
HEMEPE_00129	4b66ccc0b24b7f2387b788d1af9efa9e	298	Pfam	PF01926	50S ribosome-binding GTPase	10	125	1.1e-19	T	2025-11-14	IPR006073	GTP binding domain	-	-
HEMEPE_00129	4b66ccc0b24b7f2387b788d1af9efa9e	298	Gene3D	G3DSA:3.40.50.300	-	2	184	1e-42	T	2025-11-14	IPR027417	P-loop containing nucleoside triphosphate hydrolase	-	-
HEMEPE_00129	4b66ccc0b24b7f2387b788d1af9efa9e	298	Pfam	PF07650	KH domain	208	286	1.2e-15	T	2025-11-14	IPR004044	K Homology domain, type 2	-	-
HEMEPE_00130	e4c5e8437ca7ffabc3767a0b667b521d	144	Pfam	PF00383	Cytidine and deoxycytidylate deaminase zinc-binding region	10	108	4e-11	T	2025-11-14	IPR002125	Cytidine and deoxycytidylate deaminase domain	-	-
HEMEPE_00130	e4c5e8437ca7ffabc3767a0b667b521d	144	Gene3D	G3DSA:3.40.140.10	Cytidine Deaminase, domain 2	2	142	2.2e-39	T	2025-11-14	-	-	-	-
HEMEPE_00130	e4c5e8437ca7ffabc3767a0b667b521d	144	SUPERFAMILY	SSF53927	Cytidine deaminase-like	8	141	1.02e-33	T	2025-11-14	IPR016193	Cytidine deaminase-like	-	-
HEMEPE_00131	0a8becb83d50296792bb760da2c7482c	156	Pfam	PF02130	Endoribonuclease YbeY	24	149	5.8e-33	T	2025-11-14	IPR002036	Endoribonuclease YbeY	-	-
HEMEPE_00131	0a8becb83d50296792bb760da2c7482c	156	Gene3D	G3DSA:3.40.390.30	Metalloproteases ("zincins"), catalytic domain	4	156	6.2e-36	T	2025-11-14	IPR023091	Metalloprotease catalytic domain superfamily, predicted	-	-
HEMEPE_00131	0a8becb83d50296792bb760da2c7482c	156	SUPERFAMILY	SSF55486	Metalloproteases ("zincins"), catalytic domain	10	155	5.64e-36	T	2025-11-14	-	-	-	-
HEMEPE_00133	5006e26f44ff243fa04c827af18fc0a0	143	Gene3D	G3DSA:3.40.50.300	-	1	141	4.4e-16	T	2025-11-14	IPR027417	P-loop containing nucleoside triphosphate hydrolase	-	-
HEMEPE_00133	5006e26f44ff243fa04c827af18fc0a0	143	SUPERFAMILY	SSF52540	P-loop containing nucleoside triphosphate hydrolases	4	136	1.01e-17	T	2025-11-14	IPR027417	P-loop containing nucleoside triphosphate hydrolase	-	-
HEMEPE_00134	7b4e07d86d2a1500a6eba7a5bf374d24	243	SUPERFAMILY	SSF52540	P-loop containing nucleoside triphosphate hydrolases	154	239	2.24e-11	T	2025-11-14	IPR027417	P-loop containing nucleoside triphosphate hydrolase	-	-
HEMEPE_00134	7b4e07d86d2a1500a6eba7a5bf374d24	243	Pfam	PF00005	ABC transporter	178	233	0.00034	T	2025-11-14	IPR003439	ABC transporter-like, ATP-binding domain	-	-
HEMEPE_00134	7b4e07d86d2a1500a6eba7a5bf374d24	243	Gene3D	G3DSA:3.40.50.300	-	137	239	9e-11	T	2025-11-14	IPR027417	P-loop containing nucleoside triphosphate hydrolase	-	-
HEMEPE_00134	7b4e07d86d2a1500a6eba7a5bf374d24	243	SUPERFAMILY	SSF90123	ABC transporter transmembrane region	40	135	7.32e-07	T	2025-11-14	IPR036640	ABC transporter type 1, transmembrane domain superfamily	-	-
HEMEPE_00135	28121fbe86ee586bcc481a9d252efe85	172	SUPERFAMILY	SSF90123	ABC transporter transmembrane region	5	168	1.44e-08	T	2025-11-14	IPR036640	ABC transporter type 1, transmembrane domain superfamily	-	-
HEMEPE_00135	28121fbe86ee586bcc481a9d252efe85	172	Gene3D	G3DSA:1.20.1560.10	ABC transporter type 1, transmembrane domain	3	171	3.4e-06	T	2025-11-14	IPR036640	ABC transporter type 1, transmembrane domain superfamily	-	-
HEMEPE_00136	e04dc99ee7ad3091be0459ff2e495d5c	125	Pfam	PF00872	Transposase, Mutator family	19	121	6.3e-18	T	2025-11-14	IPR001207	Transposase, mutator type	-	-
HEMEPE_00137	baa96b0fb4ebab918747324cffccc281	114	Pfam	PF00872	Transposase, Mutator family	6	96	3.1e-25	T	2025-11-14	IPR001207	Transposase, mutator type	-	-
HEMEPE_00138	05bb2913c554acbfab409442a7537311	184	Pfam	PF00872	Transposase, Mutator family	1	160	1.9e-43	T	2025-11-14	IPR001207	Transposase, mutator type	-	-
HEMEPE_00139	a1791c98123c2842e104362b4cc13d06	84	Pfam	PF00872	Transposase, Mutator family	1	82	6.4e-20	T	2025-11-14	IPR001207	Transposase, mutator type	-	-
HEMEPE_00141	5137121652fc0bc35231c32fe43247f7	668	SUPERFAMILY	SSF52922	TK C-terminal domain-like	532	666	1.57e-34	T	2025-11-14	IPR009014	Transketolase C-terminal/Pyruvate-ferredoxin oxidoreductase domain II	-	-
HEMEPE_00141	5137121652fc0bc35231c32fe43247f7	668	Gene3D	G3DSA:3.40.50.920	-	539	666	3e-33	T	2025-11-14	IPR009014	Transketolase C-terminal/Pyruvate-ferredoxin oxidoreductase domain II	-	-
HEMEPE_00141	5137121652fc0bc35231c32fe43247f7	668	SUPERFAMILY	SSF52518	Thiamin diphosphate-binding fold (THDP-binding)	5	324	4.55e-96	T	2025-11-14	IPR029061	Thiamin diphosphate-binding fold	-	-
HEMEPE_00141	5137121652fc0bc35231c32fe43247f7	668	Pfam	PF00456	Transketolase, thiamine diphosphate binding domain	8	335	2.7e-120	T	2025-11-14	IPR005474	Transketolase, N-terminal	-	-
HEMEPE_00141	5137121652fc0bc35231c32fe43247f7	668	Pfam	PF22613	Transketolase-like TK C-terminal domain	539	653	5.1e-29	T	2025-11-14	IPR055152	Transketolase-like, C-terminal domain	-	-
HEMEPE_00141	5137121652fc0bc35231c32fe43247f7	668	SUPERFAMILY	SSF52518	Thiamin diphosphate-binding fold (THDP-binding)	356	528	4.5e-57	T	2025-11-14	IPR029061	Thiamin diphosphate-binding fold	-	-
HEMEPE_00141	5137121652fc0bc35231c32fe43247f7	668	Gene3D	G3DSA:3.40.50.970	-	2	328	6.6e-107	T	2025-11-14	-	-	-	-
HEMEPE_00141	5137121652fc0bc35231c32fe43247f7	668	Gene3D	G3DSA:3.40.50.970	-	342	538	8.5e-68	T	2025-11-14	-	-	-	-
HEMEPE_00141	5137121652fc0bc35231c32fe43247f7	668	Pfam	PF02779	Transketolase, pyrimidine binding domain	358	526	4e-41	T	2025-11-14	IPR005475	Transketolase-like, pyrimidine-binding domain	-	-
HEMEPE_00142	4c2cea416ef59aaf88d5937f2831d957	78	Pfam	PF03672	Uncharacterised protein family (UPF0154)	14	70	9e-24	T	2025-11-14	IPR005359	Protein with unknown function UPF0154	-	-
HEMEPE_00144	86a4ca4642649eb4581d6c5e8dd9f0df	288	Pfam	PF00872	Transposase, Mutator family	2	264	1.3e-83	T	2025-11-14	IPR001207	Transposase, mutator type	-	-
HEMEPE_00147	601c100214f4b58900806e714cb4ff5f	88	SUPERFAMILY	SSF47060	S15/NS1 RNA-binding domain	2	86	2.09e-25	T	2025-11-14	IPR009068	uS15/NS1, RNA-binding domain superfamily	-	-
HEMEPE_00147	601c100214f4b58900806e714cb4ff5f	88	Gene3D	G3DSA:1.10.287.10	-	1	51	3e-15	T	2025-11-14	-	-	-	-
HEMEPE_00147	601c100214f4b58900806e714cb4ff5f	88	Gene3D	G3DSA:6.10.250.3130	-	54	88	1.1e-10	T	2025-11-14	-	-	-	-
HEMEPE_00147	601c100214f4b58900806e714cb4ff5f	88	Pfam	PF00312	Ribosomal protein S15	7	85	1.7e-23	T	2025-11-14	IPR000589	Small ribosomal subunit protein uS15	-	-
HEMEPE_00148	15d23aae49418f02e0d3e1623bf385f7	258	Pfam	PF02660	Glycerol-3-phosphate acyltransferase	15	214	5.8e-45	T	2025-11-14	IPR003811	Glycerol-3-phosphate acyltransferase, PlsY	-	-
HEMEPE_00149	d2a4d6a6c80c1c1bfc88e8b87fe84413	101	Gene3D	G3DSA:1.20.1280.290	-	5	100	5.3e-20	T	2025-11-14	-	-	-	-
HEMEPE_00149	d2a4d6a6c80c1c1bfc88e8b87fe84413	101	Pfam	PF04193	PQ loop repeat	7	58	7.2e-06	T	2025-11-14	IPR006603	PQ-loop repeat	-	-
HEMEPE_00150	3a1c5d8021f81901e4b4073ccefea411	96	Gene3D	G3DSA:1.20.1280.290	-	3	96	1e-20	T	2025-11-14	-	-	-	-
HEMEPE_00150	3a1c5d8021f81901e4b4073ccefea411	96	Pfam	PF04193	PQ loop repeat	5	60	2.8e-07	T	2025-11-14	IPR006603	PQ-loop repeat	-	-
HEMEPE_00155	167dba2cd91aa4da4da0046ef12ae6bb	131	Pfam	PF13673	Acetyltransferase (GNAT) domain	15	124	2.6e-15	T	2025-11-14	IPR000182	GNAT domain	-	-
HEMEPE_00155	167dba2cd91aa4da4da0046ef12ae6bb	131	SUPERFAMILY	SSF55729	Acyl-CoA N-acyltransferases (Nat)	2	125	2.33e-33	T	2025-11-14	IPR016181	Acyl-CoA N-acyltransferase	-	-
HEMEPE_00155	167dba2cd91aa4da4da0046ef12ae6bb	131	Gene3D	G3DSA:3.40.630.30	-	1	127	2.3e-38	T	2025-11-14	-	-	-	-
HEMEPE_00156	55340a9d99261f5d9fcf953fbf57ff32	99	Gene3D	G3DSA:1.25.40.20	-	10	99	2e-20	T	2025-11-14	IPR036770	Ankyrin repeat-containing domain superfamily	-	-
HEMEPE_00156	55340a9d99261f5d9fcf953fbf57ff32	99	Pfam	PF12796	Ankyrin repeats (3 copies)	25	96	8.1e-10	T	2025-11-14	IPR002110	Ankyrin repeat	-	-
HEMEPE_00156	55340a9d99261f5d9fcf953fbf57ff32	99	SUPERFAMILY	SSF48403	Ankyrin repeat	10	97	3.42e-20	T	2025-11-14	IPR036770	Ankyrin repeat-containing domain superfamily	-	-
HEMEPE_00157	eb71c080528fb43115ed7d8d9cd23920	250	Gene3D	G3DSA:1.25.40.20	-	79	156	9.6e-25	T	2025-11-14	IPR036770	Ankyrin repeat-containing domain superfamily	-	-
HEMEPE_00157	eb71c080528fb43115ed7d8d9cd23920	250	Gene3D	G3DSA:1.25.40.20	-	1	78	5.2e-20	T	2025-11-14	IPR036770	Ankyrin repeat-containing domain superfamily	-	-
HEMEPE_00157	eb71c080528fb43115ed7d8d9cd23920	250	Pfam	PF00023	Ankyrin repeat	87	117	1.1e-06	T	2025-11-14	IPR002110	Ankyrin repeat	-	-
HEMEPE_00157	eb71c080528fb43115ed7d8d9cd23920	250	Gene3D	G3DSA:1.25.40.20	-	191	244	2.1e-14	T	2025-11-14	IPR036770	Ankyrin repeat-containing domain superfamily	-	-
HEMEPE_00157	eb71c080528fb43115ed7d8d9cd23920	250	Gene3D	G3DSA:1.25.40.20	-	157	190	2.3e-09	T	2025-11-14	IPR036770	Ankyrin repeat-containing domain superfamily	-	-
HEMEPE_00157	eb71c080528fb43115ed7d8d9cd23920	250	Pfam	PF12796	Ankyrin repeats (3 copies)	118	183	2.8e-11	T	2025-11-14	IPR002110	Ankyrin repeat	-	-
HEMEPE_00157	eb71c080528fb43115ed7d8d9cd23920	250	Pfam	PF12796	Ankyrin repeats (3 copies)	2	84	2.6e-11	T	2025-11-14	IPR002110	Ankyrin repeat	-	-
HEMEPE_00157	eb71c080528fb43115ed7d8d9cd23920	250	Pfam	PF12796	Ankyrin repeats (3 copies)	187	240	5.2e-07	T	2025-11-14	IPR002110	Ankyrin repeat	-	-
HEMEPE_00157	eb71c080528fb43115ed7d8d9cd23920	250	SUPERFAMILY	SSF48403	Ankyrin repeat	2	241	2.4e-67	T	2025-11-14	IPR036770	Ankyrin repeat-containing domain superfamily	-	-
HEMEPE_00158	800d0075c8f06725b53a7e07d1f75485	64	SUPERFAMILY	SSF48403	Ankyrin repeat	2	49	6.5e-06	T	2025-11-14	IPR036770	Ankyrin repeat-containing domain superfamily	-	-
HEMEPE_00158	800d0075c8f06725b53a7e07d1f75485	64	Gene3D	G3DSA:1.25.40.20	-	1	63	7e-06	T	2025-11-14	IPR036770	Ankyrin repeat-containing domain superfamily	-	-
HEMEPE_00161	59f859f1e26df11d503fe95bb725d55d	570	Pfam	PF17770	Ribonuclease J C-terminal domain	468	567	2.4e-19	T	2025-11-14	IPR041636	Ribonuclease J, C-terminal	-	-
HEMEPE_00161	59f859f1e26df11d503fe95bb725d55d	570	Gene3D	G3DSA:3.40.50.10710	-	217	367	0	T	2025-11-14	IPR042173	Ribonuclease J, domain 2	-	-
HEMEPE_00161	59f859f1e26df11d503fe95bb725d55d	570	Pfam	PF22505	Ribonuclease J, beta-CASP domain	233	358	4.6e-49	T	2025-11-14	IPR055132	Ribonuclease J, beta-CASP domain	-	-
HEMEPE_00161	59f859f1e26df11d503fe95bb725d55d	570	Gene3D	G3DSA:3.10.20.580	-	464	568	8.5e-25	T	2025-11-14	-	-	-	-
HEMEPE_00161	59f859f1e26df11d503fe95bb725d55d	570	SUPERFAMILY	SSF56281	Metallo-hydrolase/oxidoreductase	18	432	2.41e-86	T	2025-11-14	IPR036866	Ribonuclease Z/Hydroxyacylglutathione hydrolase-like	-	-
HEMEPE_00161	59f859f1e26df11d503fe95bb725d55d	570	Pfam	PF07521	Zn-dependent metallo-hydrolase RNA specificity domain	372	418	6.7e-06	T	2025-11-14	IPR011108	Zn-dependent metallo-hydrolase, RNA specificity domain	-	-
HEMEPE_00161	59f859f1e26df11d503fe95bb725d55d	570	Pfam	PF00753	Metallo-beta-lactamase superfamily	29	176	4.4e-10	T	2025-11-14	IPR001279	Metallo-beta-lactamase	-	-
HEMEPE_00161	59f859f1e26df11d503fe95bb725d55d	570	Gene3D	G3DSA:3.60.15.10	-	20	440	0	T	2025-11-14	IPR036866	Ribonuclease Z/Hydroxyacylglutathione hydrolase-like	-	-
HEMEPE_00162	87d99ea369f32046da202710609ccd6a	196	Gene3D	G3DSA:3.90.45.10	Peptide deformylase	11	196	2e-41	T	2025-11-14	IPR036821	Peptide deformylase superfamily	-	-
HEMEPE_00162	87d99ea369f32046da202710609ccd6a	196	Pfam	PF01327	Polypeptide deformylase	14	185	1.1e-30	T	2025-11-14	IPR023635	Peptide deformylase	-	-
HEMEPE_00162	87d99ea369f32046da202710609ccd6a	196	SUPERFAMILY	SSF56420	Peptide deformylase	8	194	2.88e-39	T	2025-11-14	IPR036821	Peptide deformylase superfamily	-	-
HEMEPE_00163	2ed91fd0395991f51cd9fe9561dfab36	185	SUPERFAMILY	SSF53335	S-adenosyl-L-methionine-dependent methyltransferases	1	179	1.91e-37	T	2025-11-14	IPR029063	S-adenosyl-L-methionine-dependent methyltransferase superfamily	-	-
HEMEPE_00163	2ed91fd0395991f51cd9fe9561dfab36	185	Pfam	PF03602	Conserved hypothetical protein 95	1	179	3.9e-38	T	2025-11-14	-	-	-	-
HEMEPE_00163	2ed91fd0395991f51cd9fe9561dfab36	185	Gene3D	G3DSA:3.40.50.150	Vaccinia Virus protein VP39	1	184	6.9e-43	T	2025-11-14	IPR029063	S-adenosyl-L-methionine-dependent methyltransferase superfamily	-	-
HEMEPE_00164	d7027ef75144001a12d53e9bb4a837d1	192	Gene3D	G3DSA:3.30.63.10	Guanylate Kinase phosphate binding domain	38	97	2.1e-59	T	2025-11-14	-	-	-	-
HEMEPE_00164	d7027ef75144001a12d53e9bb4a837d1	192	Pfam	PF00625	Guanylate kinase	6	189	7.8e-44	T	2025-11-14	IPR008145	Guanylate kinase/L-type calcium channel beta subunit	-	-
HEMEPE_00164	d7027ef75144001a12d53e9bb4a837d1	192	SUPERFAMILY	SSF52540	P-loop containing nucleoside triphosphate hydrolases	3	188	1.26e-60	T	2025-11-14	IPR027417	P-loop containing nucleoside triphosphate hydrolase	-	-
HEMEPE_00164	d7027ef75144001a12d53e9bb4a837d1	192	Gene3D	G3DSA:3.40.50.300	-	8	188	2.1e-59	T	2025-11-14	IPR027417	P-loop containing nucleoside triphosphate hydrolase	-	-
HEMEPE_00166	3a2ce94b5d7723b75012aeee3ef61468	224	SUPERFAMILY	SSF143597	YojJ-like	27	199	7.19e-47	T	2025-11-14	IPR036888	DNA integrity scanning protein, DisA, N-terminal domain superfamily	-	-
HEMEPE_00166	3a2ce94b5d7723b75012aeee3ef61468	224	Gene3D	G3DSA:3.40.1700.10	-	56	224	7.4e-51	T	2025-11-14	IPR036888	DNA integrity scanning protein, DisA, N-terminal domain superfamily	-	-
HEMEPE_00166	3a2ce94b5d7723b75012aeee3ef61468	224	Pfam	PF02457	DisA bacterial checkpoint controller nucleotide-binding	80	196	7.9e-36	T	2025-11-14	IPR003390	DNA integrity scanning protein, DisA, N-terminal	-	-
HEMEPE_00167	cb44c2e8393004254af5d30c2eaff777	257	Gene3D	G3DSA:3.30.420.40	-	121	234	9.7e-49	T	2025-11-14	-	-	-	-
HEMEPE_00167	cb44c2e8393004254af5d30c2eaff777	257	SUPERFAMILY	SSF53067	Actin-like ATPase domain	4	119	8.7e-16	T	2025-11-14	IPR043129	ATPase, nucleotide binding domain	-	-
HEMEPE_00167	cb44c2e8393004254af5d30c2eaff777	257	SUPERFAMILY	SSF53067	Actin-like ATPase domain	121	247	7.25e-25	T	2025-11-14	IPR043129	ATPase, nucleotide binding domain	-	-
HEMEPE_00167	cb44c2e8393004254af5d30c2eaff777	257	Gene3D	G3DSA:3.30.420.40	-	4	241	9.7e-49	T	2025-11-14	-	-	-	-
HEMEPE_00167	cb44c2e8393004254af5d30c2eaff777	257	Pfam	PF03309	Type III pantothenate kinase	4	201	1.9e-34	T	2025-11-14	IPR004619	Type III pantothenate kinase	-	-
HEMEPE_00170	225cdb982d0ebc53bece6539e4728876	390	Gene3D	G3DSA:3.30.2130.30	-	1	174	2.6e-44	T	2025-11-14	-	-	-	-
HEMEPE_00170	225cdb982d0ebc53bece6539e4728876	390	Pfam	PF22025	ThiI ferredoxin-like domain	4	76	7e-15	T	2025-11-14	IPR054173	ThiI, ferredoxin-like domain	-	-
HEMEPE_00170	225cdb982d0ebc53bece6539e4728876	390	Pfam	PF02926	THUMP domain	82	162	1.5e-09	T	2025-11-14	IPR004114	THUMP domain	-	-
HEMEPE_00170	225cdb982d0ebc53bece6539e4728876	390	Pfam	PF02568	Thiamine biosynthesis protein (ThiI)	175	370	2.7e-63	T	2025-11-14	IPR020536	Thil, AANH domain	-	-
HEMEPE_00170	225cdb982d0ebc53bece6539e4728876	390	SUPERFAMILY	SSF143437	THUMP domain-like	4	173	1.92e-39	T	2025-11-14	-	-	-	-
HEMEPE_00170	225cdb982d0ebc53bece6539e4728876	390	Gene3D	G3DSA:3.40.50.620	HUPs	175	390	1.7e-62	T	2025-11-14	IPR014729	Rossmann-like alpha/beta/alpha sandwich fold	-	-
HEMEPE_00170	225cdb982d0ebc53bece6539e4728876	390	SUPERFAMILY	SSF52402	Adenine nucleotide alpha hydrolases-like	174	368	4.85e-43	T	2025-11-14	-	-	-	-
HEMEPE_00171	fd86022cb396522613fd4747138c23c4	409	Pfam	PF00872	Transposase, Mutator family	20	386	1.8e-115	T	2025-11-14	IPR001207	Transposase, mutator type	-	-
HEMEPE_00172	3c9cafef5535aa96628576e85369180b	240	Pfam	PF12796	Ankyrin repeats (3 copies)	8	62	2.8e-05	T	2025-11-14	IPR002110	Ankyrin repeat	-	-
HEMEPE_00172	3c9cafef5535aa96628576e85369180b	240	SUPERFAMILY	SSF48403	Ankyrin repeat	7	126	8.84e-17	T	2025-11-14	IPR036770	Ankyrin repeat-containing domain superfamily	-	-
HEMEPE_00172	3c9cafef5535aa96628576e85369180b	240	Gene3D	G3DSA:1.25.40.20	-	3	169	4.3e-17	T	2025-11-14	IPR036770	Ankyrin repeat-containing domain superfamily	-	-
HEMEPE_00173	077a3e1c1a93bbe9cc7c27af3d838b80	1040	Pfam	PF02811	PHP domain	25	138	1.8e-13	T	2025-11-14	IPR004013	PHP domain	-	-
HEMEPE_00173	077a3e1c1a93bbe9cc7c27af3d838b80	1040	Gene3D	G3DSA:1.10.10.1600	Bacterial DNA polymerase III alpha subunit, thumb domain	421	494	6.4e-12	T	2025-11-14	IPR041931	Bacterial DNA polymerase III alpha subunit, thumb domain	-	-
HEMEPE_00173	077a3e1c1a93bbe9cc7c27af3d838b80	1040	Gene3D	G3DSA:3.20.20.140	-	23	254	7.4e-26	T	2025-11-14	-	-	-	-
HEMEPE_00173	077a3e1c1a93bbe9cc7c27af3d838b80	1040	Pfam	PF07733	Bacterial DNA polymerase III alpha NTPase domain	287	542	3.6e-90	T	2025-11-14	IPR011708	Bacterial DNA polymerase III, alpha subunit, NTPase domain	-	-
HEMEPE_00173	077a3e1c1a93bbe9cc7c27af3d838b80	1040	Pfam	PF14579	Helix-hairpin-helix motif	782	870	2.4e-17	T	2025-11-14	IPR029460	DNA polymerase, helix-hairpin-helix motif	-	-
HEMEPE_00173	077a3e1c1a93bbe9cc7c27af3d838b80	1040	Pfam	PF17657	Bacterial DNA polymerase III alpha subunit finger domain	545	707	4.4e-55	T	2025-11-14	IPR040982	DNA polymerase III alpha subunit finger domain	-	-
HEMEPE_00173	077a3e1c1a93bbe9cc7c27af3d838b80	1040	Pfam	PF01336	OB-fold nucleic acid binding domain	962	1036	3.5e-05	T	2025-11-14	IPR004365	OB-fold nucleic acid binding domain, AA-tRNA synthetase-type	-	-
HEMEPE_00173	077a3e1c1a93bbe9cc7c27af3d838b80	1040	Gene3D	G3DSA:1.10.150.870	-	682	860	2.7e-15	T	2025-11-14	-	-	-	-
HEMEPE_00176	485be9767df5f982d3e7a7b76ed9feff	489	Gene3D	G3DSA:3.40.50.300	-	16	256	9.7e-19	T	2025-11-14	IPR027417	P-loop containing nucleoside triphosphate hydrolase	-	-
HEMEPE_00176	485be9767df5f982d3e7a7b76ed9feff	489	Gene3D	G3DSA:3.30.420.280	-	272	471	7.1e-11	T	2025-11-14	-	-	-	-
HEMEPE_00181	ff291fc16fd0f44fe53da2440fdbb971	621	Gene3D	G3DSA:3.40.420.10	Ricin (A subunit), domain 1	115	282	9.7e-19	T	2025-11-14	IPR016138	Ribosome-inactivating protein, subdomain 1	-	-
HEMEPE_00181	ff291fc16fd0f44fe53da2440fdbb971	621	Pfam	PF00161	Ribosome inactivating protein	174	312	0.00015	T	2025-11-14	IPR001574	Ribosome-inactivating protein	-	-
HEMEPE_00181	ff291fc16fd0f44fe53da2440fdbb971	621	SUPERFAMILY	SSF56371	Ribosome inactivating proteins (RIP)	144	322	3.8e-15	T	2025-11-14	IPR036041	Ribosome-inactivating protein superfamily	-	-
HEMEPE_00184	22f6eff83614bf0e273937ee073abafa	170	Gene3D	G3DSA:3.30.420.10	-	9	170	2.7e-11	T	2025-11-14	IPR036397	Ribonuclease H superfamily	-	-
HEMEPE_00184	22f6eff83614bf0e273937ee073abafa	170	SUPERFAMILY	SSF53098	Ribonuclease H-like	10	166	1.71e-05	T	2025-11-14	IPR012337	Ribonuclease H-like superfamily	-	-
HEMEPE_00185	cf5f7b96b026ba97b92caada8ad9434f	240	Pfam	PF04404	ERF superfamily	5	163	3.9e-17	T	2025-11-14	IPR007499	Essential recombination function protein	-	-
HEMEPE_00192	d36976d9144e0f4d17320424b2b66956	386	Pfam	PF06782	Uncharacterised protein family (UPF0236)	25	270	4.2e-10	T	2025-11-14	IPR009620	Uncharacterised protein family UPF0236	-	-
HEMEPE_00193	7871708c6674bc808ad0e95cdc7e23d2	570	Gene3D	G3DSA:3.40.50.300	-	34	328	5.1e-06	T	2025-11-14	IPR027417	P-loop containing nucleoside triphosphate hydrolase	-	-
HEMEPE_00219	1b98283be88a078600919ec8d98206ca	253	Pfam	PF00872	Transposase, Mutator family	2	242	7.4e-77	T	2025-11-14	IPR001207	Transposase, mutator type	-	-
HEMEPE_00227	edad99710d701f540767c739570da12e	258	Gene3D	G3DSA:1.10.287.610	Helix hairpin bin	102	151	1e-16	T	2025-11-14	-	-	-	-
HEMEPE_00227	edad99710d701f540767c739570da12e	258	Gene3D	G3DSA:3.40.50.10490	-	7	258	9.9e-72	T	2025-11-14	-	-	-	-
HEMEPE_00227	edad99710d701f540767c739570da12e	258	SUPERFAMILY	SSF52313	Ribosomal protein S2	7	239	4.45e-90	T	2025-11-14	IPR023591	Small ribosomal subunit protein uS2, flavodoxin-like domain superfamily	-	-
HEMEPE_00227	edad99710d701f540767c739570da12e	258	Pfam	PF00318	Ribosomal protein S2	9	224	7e-89	T	2025-11-14	IPR001865	Small ribosomal subunit protein uS2	-	-
HEMEPE_00228	de55eac5d32909461a659cbf8b51ecf8	292	SUPERFAMILY	SSF46934	UBA-like	7	55	1.28e-10	T	2025-11-14	IPR009060	UBA-like superfamily	-	-
HEMEPE_00228	de55eac5d32909461a659cbf8b51ecf8	292	SUPERFAMILY	SSF54713	Elongation factor Ts (EF-Ts), dimerisation domain	59	148	6.21e-12	T	2025-11-14	IPR036402	Elongation factor Ts, dimerisation domain superfamily	-	-
HEMEPE_00228	de55eac5d32909461a659cbf8b51ecf8	292	SUPERFAMILY	SSF54713	Elongation factor Ts (EF-Ts), dimerisation domain	155	289	4.71e-29	T	2025-11-14	IPR036402	Elongation factor Ts, dimerisation domain superfamily	-	-
HEMEPE_00228	de55eac5d32909461a659cbf8b51ecf8	292	Gene3D	G3DSA:1.10.286.20	-	198	250	6.9e-26	T	2025-11-14	-	-	-	-
HEMEPE_00228	de55eac5d32909461a659cbf8b51ecf8	292	Pfam	PF00889	Elongation factor TS	73	285	9.7e-47	T	2025-11-14	IPR014039	Translation elongation factor EFTs/EF1B, dimerisation	-	-
HEMEPE_00228	de55eac5d32909461a659cbf8b51ecf8	292	Gene3D	G3DSA:3.30.479.20	Elongation factor Ts, dimerisation domain	58	150	8.5e-17	T	2025-11-14	IPR036402	Elongation factor Ts, dimerisation domain superfamily	-	-
HEMEPE_00228	de55eac5d32909461a659cbf8b51ecf8	292	Gene3D	G3DSA:3.30.479.20	Elongation factor Ts, dimerisation domain	159	284	6.9e-26	T	2025-11-14	IPR036402	Elongation factor Ts, dimerisation domain superfamily	-	-
HEMEPE_00228	de55eac5d32909461a659cbf8b51ecf8	292	Gene3D	G3DSA:1.10.8.10	-	4	57	6e-14	T	2025-11-14	-	-	-	-
HEMEPE_00230	23556d3220abe4e4d60c39b3a30c9669	242	Gene3D	G3DSA:3.40.1160.10	-	1	242	1.6e-66	T	2025-11-14	IPR036393	Acetylglutamate kinase-like superfamily	-	-
HEMEPE_00230	23556d3220abe4e4d60c39b3a30c9669	242	Pfam	PF00696	Amino acid kinase family	7	218	8.4e-29	T	2025-11-14	IPR001048	Aspartate/glutamate/uridylate kinase	-	-
HEMEPE_00230	23556d3220abe4e4d60c39b3a30c9669	242	SUPERFAMILY	SSF53633	Carbamate kinase-like	4	240	2.75e-62	T	2025-11-14	IPR036393	Acetylglutamate kinase-like superfamily	-	-
HEMEPE_00231	cfb7e5e070cd3d00c350b6ce1cd698bf	330	Gene3D	G3DSA:3.40.50.10950	-	14	325	1.3e-97	T	2025-11-14	IPR042113	Phosphate acetyltransferase, domain 1	-	-
HEMEPE_00231	cfb7e5e070cd3d00c350b6ce1cd698bf	330	Gene3D	G3DSA:3.40.50.10750	-	144	301	1.3e-97	T	2025-11-14	IPR042112	Phosphate acetyltransferase, domain 2	-	-
HEMEPE_00231	cfb7e5e070cd3d00c350b6ce1cd698bf	330	Pfam	PF01515	Phosphate acetyl/butaryl transferase	12	323	5.9e-90	T	2025-11-14	IPR002505	Phosphate acetyl/butaryl transferase	-	-
HEMEPE_00231	cfb7e5e070cd3d00c350b6ce1cd698bf	330	SUPERFAMILY	SSF53659	Isocitrate/Isopropylmalate dehydrogenase-like	2	326	1.52e-67	T	2025-11-14	-	-	-	-
HEMEPE_00232	bda0d2c76c550710a9ee3a80d345695d	417	Gene3D	G3DSA:3.30.420.40	-	1	206	9.6e-67	T	2025-11-14	-	-	-	-
HEMEPE_00232	bda0d2c76c550710a9ee3a80d345695d	417	SUPERFAMILY	SSF53067	Actin-like ATPase domain	169	415	8.58e-72	T	2025-11-14	IPR043129	ATPase, nucleotide binding domain	-	-
HEMEPE_00232	bda0d2c76c550710a9ee3a80d345695d	417	Gene3D	G3DSA:3.30.420.40	-	208	417	2e-65	T	2025-11-14	-	-	-	-
HEMEPE_00232	bda0d2c76c550710a9ee3a80d345695d	417	Pfam	PF00871	Acetokinase family	6	408	1.1e-139	T	2025-11-14	IPR000890	Aliphatic acid kinase, short-chain	-	-
HEMEPE_00232	bda0d2c76c550710a9ee3a80d345695d	417	SUPERFAMILY	SSF53067	Actin-like ATPase domain	5	208	2.78e-61	T	2025-11-14	IPR043129	ATPase, nucleotide binding domain	-	-
HEMEPE_00234	b0b136e6786ca096f8248cf668c36678	500	Gene3D	G3DSA:3.50.50.60	-	6	345	7.5e-92	T	2025-11-14	IPR036188	FAD/NAD(P)-binding domain superfamily	-	-
HEMEPE_00234	b0b136e6786ca096f8248cf668c36678	500	Pfam	PF07992	Pyridine nucleotide-disulphide oxidoreductase	6	337	5e-52	T	2025-11-14	IPR023753	FAD/NAD(P)-binding domain	-	-
HEMEPE_00234	b0b136e6786ca096f8248cf668c36678	500	Gene3D	G3DSA:3.50.50.60	-	122	268	7.5e-92	T	2025-11-14	IPR036188	FAD/NAD(P)-binding domain superfamily	-	-
HEMEPE_00234	b0b136e6786ca096f8248cf668c36678	500	Pfam	PF02852	Pyridine nucleotide-disulphide oxidoreductase, dimerisation domain	364	454	0.0093	T	2025-11-14	IPR004099	Pyridine nucleotide-disulphide oxidoreductase, dimerisation domain	-	-
HEMEPE_00234	b0b136e6786ca096f8248cf668c36678	500	Gene3D	G3DSA:3.30.390.30	-	360	487	1.3e-24	T	2025-11-14	IPR016156	FAD/NAD-linked reductase, dimerisation domain superfamily	-	-
HEMEPE_00234	b0b136e6786ca096f8248cf668c36678	500	SUPERFAMILY	SSF51905	FAD/NAD(P)-binding domain	4	316	1.21e-34	T	2025-11-14	IPR036188	FAD/NAD(P)-binding domain superfamily	-	-
HEMEPE_00234	b0b136e6786ca096f8248cf668c36678	500	SUPERFAMILY	SSF55424	FAD/NAD-linked reductases, dimerisation (C-terminal) domain	357	481	2.92e-24	T	2025-11-14	IPR016156	FAD/NAD-linked reductase, dimerisation domain superfamily	-	-
HEMEPE_00235	5db81710b8f25ef22ec314fa0bc9e502	320	Pfam	PF00326	Prolyl oligopeptidase family	100	312	3e-06	T	2025-11-14	IPR001375	Peptidase S9, prolyl oligopeptidase, catalytic domain	-	-
HEMEPE_00235	5db81710b8f25ef22ec314fa0bc9e502	320	Gene3D	G3DSA:3.40.50.1820	alpha/beta hydrolase	14	295	4.6e-29	T	2025-11-14	IPR029058	Alpha/Beta hydrolase fold	-	-
HEMEPE_00235	5db81710b8f25ef22ec314fa0bc9e502	320	SUPERFAMILY	SSF53474	alpha/beta-Hydrolases	38	313	6.68e-35	T	2025-11-14	IPR029058	Alpha/Beta hydrolase fold	-	-
HEMEPE_00236	f4fc1534674c7be71fb5bad67453ee88	330	Gene3D	G3DSA:3.30.390.50	-	241	329	1.3e-19	T	2025-11-14	-	-	-	-
HEMEPE_00236	f4fc1534674c7be71fb5bad67453ee88	330	SUPERFAMILY	SSF82649	SufE/NifU	241	327	1.05e-16	T	2025-11-14	-	-	-	-
HEMEPE_00236	f4fc1534674c7be71fb5bad67453ee88	330	Pfam	PF21948	Lipoyl protein ligase A/B catalytic domain	10	205	2.2e-66	T	2025-11-14	IPR004143	Biotinyl protein ligase (BPL) and lipoyl protein ligase (LPL), catalytic domain	-	-
HEMEPE_00236	f4fc1534674c7be71fb5bad67453ee88	330	Gene3D	G3DSA:3.30.930.10	Bira Bifunctional Protein; Domain 2	1	240	3.4e-78	T	2025-11-14	IPR045864	Class II Aminoacyl-tRNA synthetase/Biotinyl protein ligase (BPL) and lipoyl protein ligase (LPL)	-	-
HEMEPE_00236	f4fc1534674c7be71fb5bad67453ee88	330	Pfam	PF10437	Bacterial lipoate protein ligase C-terminus	242	326	4.9e-17	T	2025-11-14	IPR019491	Lipoate protein ligase, C-terminal	-	-
HEMEPE_00236	f4fc1534674c7be71fb5bad67453ee88	330	SUPERFAMILY	SSF55681	Class II aaRS and biotin synthetases	1	240	1.21e-77	T	2025-11-14	IPR045864	Class II Aminoacyl-tRNA synthetase/Biotinyl protein ligase (BPL) and lipoyl protein ligase (LPL)	-	-
HEMEPE_00238	baa9b21feaa761269972cb850f22a963	100	SUPERFAMILY	SSF52540	P-loop containing nucleoside triphosphate hydrolases	2	96	2.43e-20	T	2025-11-14	IPR027417	P-loop containing nucleoside triphosphate hydrolase	-	-
HEMEPE_00238	baa9b21feaa761269972cb850f22a963	100	Pfam	PF00005	ABC transporter	17	79	6.4e-10	T	2025-11-14	IPR003439	ABC transporter-like, ATP-binding domain	-	-
HEMEPE_00238	baa9b21feaa761269972cb850f22a963	100	Gene3D	G3DSA:3.40.50.300	-	1	99	1.6e-21	T	2025-11-14	IPR027417	P-loop containing nucleoside triphosphate hydrolase	-	-
HEMEPE_00239	ef5bcf49941b834a37a26e9aea301df2	117	Gene3D	G3DSA:3.40.50.300	-	1	116	1.2e-24	T	2025-11-14	IPR027417	P-loop containing nucleoside triphosphate hydrolase	-	-
HEMEPE_00239	ef5bcf49941b834a37a26e9aea301df2	117	SUPERFAMILY	SSF52540	P-loop containing nucleoside triphosphate hydrolases	5	106	2.33e-24	T	2025-11-14	IPR027417	P-loop containing nucleoside triphosphate hydrolase	-	-
HEMEPE_00243	9da7111927c079006a1f51608865e6e5	115	Pfam	PF03644	Glycosyl hydrolase family 85	11	104	8.6e-19	T	2025-11-14	IPR005201	Cytosolic endo-beta-N-acetylglucosaminidase, TIM barrel domain	-	-
HEMEPE_00243	9da7111927c079006a1f51608865e6e5	115	Gene3D	G3DSA:3.20.20.80	Glycosidases	1	113	7.3e-33	T	2025-11-14	-	-	-	-
HEMEPE_00244	9cbd434160876fa9b2eb452b4795929b	450	Gene3D	G3DSA:2.60.120.260	-	289	449	2.7e-22	T	2025-11-14	-	-	-	-
HEMEPE_00245	228441a20cee32a98d3879a5e9da9fc4	167	Pfam	PF00872	Transposase, Mutator family	19	150	2.9e-27	T	2025-11-14	IPR001207	Transposase, mutator type	-	-
HEMEPE_00246	5d534a91daef7d42e9e0d5a5ea39df6d	149	Pfam	PF00872	Transposase, Mutator family	1	138	2.2e-38	T	2025-11-14	IPR001207	Transposase, mutator type	-	-
HEMEPE_00250	dffaf19ec2aa2216778d5923d615b7ed	354	Pfam	PF12146	Serine aminopeptidase, S33	123	218	0.00033	T	2025-11-14	IPR022742	Serine aminopeptidase, S33	-	-
HEMEPE_00250	dffaf19ec2aa2216778d5923d615b7ed	354	SUPERFAMILY	SSF53474	alpha/beta-Hydrolases	78	349	9.59e-34	T	2025-11-14	IPR029058	Alpha/Beta hydrolase fold	-	-
HEMEPE_00250	dffaf19ec2aa2216778d5923d615b7ed	354	Gene3D	G3DSA:3.40.50.1820	alpha/beta hydrolase	96	354	7.5e-32	T	2025-11-14	IPR029058	Alpha/Beta hydrolase fold	-	-
HEMEPE_00251	345d1294a9ff45a3ee838d64a04582ea	66	SUPERFAMILY	SSF51230	Single hybrid motif	5	61	9.25e-08	T	2025-11-14	IPR011053	Single hybrid motif	-	-
HEMEPE_00252	441ea0ffaeddcefba9279dcd40c9efba	345	Gene3D	G3DSA:3.30.930.10	Bira Bifunctional Protein; Domain 2	11	256	1.2e-54	T	2025-11-14	IPR045864	Class II Aminoacyl-tRNA synthetase/Biotinyl protein ligase (BPL) and lipoyl protein ligase (LPL)	-	-
HEMEPE_00252	441ea0ffaeddcefba9279dcd40c9efba	345	Pfam	PF10437	Bacterial lipoate protein ligase C-terminus	258	343	8.1e-18	T	2025-11-14	IPR019491	Lipoate protein ligase, C-terminal	-	-
HEMEPE_00252	441ea0ffaeddcefba9279dcd40c9efba	345	SUPERFAMILY	SSF55681	Class II aaRS and biotin synthetases	8	256	3.65e-60	T	2025-11-14	IPR045864	Class II Aminoacyl-tRNA synthetase/Biotinyl protein ligase (BPL) and lipoyl protein ligase (LPL)	-	-
HEMEPE_00252	441ea0ffaeddcefba9279dcd40c9efba	345	SUPERFAMILY	SSF82649	SufE/NifU	258	344	4.5e-16	T	2025-11-14	-	-	-	-
HEMEPE_00252	441ea0ffaeddcefba9279dcd40c9efba	345	Gene3D	G3DSA:3.30.390.50	-	258	345	4e-21	T	2025-11-14	-	-	-	-
HEMEPE_00252	441ea0ffaeddcefba9279dcd40c9efba	345	Pfam	PF21948	Lipoyl protein ligase A/B catalytic domain	15	217	1.3e-46	T	2025-11-14	IPR004143	Biotinyl protein ligase (BPL) and lipoyl protein ligase (LPL), catalytic domain	-	-
HEMEPE_00253	e36c1818019dc6444938a7809c3952ed	182	SUPERFAMILY	SSF51395	FMN-linked oxidoreductases	4	181	2.87e-43	T	2025-11-14	-	-	-	-
HEMEPE_00253	e36c1818019dc6444938a7809c3952ed	182	Gene3D	G3DSA:3.20.20.70	Aldolase class I	3	182	1.4e-44	T	2025-11-14	IPR013785	Aldolase-type TIM barrel	-	-
HEMEPE_00253	e36c1818019dc6444938a7809c3952ed	182	Pfam	PF00724	NADH:flavin oxidoreductase / NADH oxidase family	7	181	9.6e-27	T	2025-11-14	IPR001155	NADH:flavin oxidoreductase/NADH oxidase, N-terminal	-	-
HEMEPE_00255	3db3b091741e5bd0ebe7e62fcedd8a4a	149	Gene3D	G3DSA:3.20.20.70	Aldolase class I	3	132	2.8e-20	T	2025-11-14	IPR013785	Aldolase-type TIM barrel	-	-
HEMEPE_00255	3db3b091741e5bd0ebe7e62fcedd8a4a	149	SUPERFAMILY	SSF51395	FMN-linked oxidoreductases	4	103	7.33e-12	T	2025-11-14	-	-	-	-
HEMEPE_00256	fe40032be0052d66a2a64d01c30b1716	146	SUPERFAMILY	SSF51316	Mss4-like	6	144	6.28e-46	T	2025-11-14	IPR011057	Mss4-like superfamily	-	-
HEMEPE_00256	fe40032be0052d66a2a64d01c30b1716	146	Pfam	PF01641	SelR domain	13	129	1.3e-35	T	2025-11-14	IPR002579	Peptide methionine sulphoxide reductase MrsB domain	-	-
HEMEPE_00256	fe40032be0052d66a2a64d01c30b1716	146	Gene3D	G3DSA:2.170.150.20	Peptide methionine sulfoxide reductase.	1	146	1.3e-44	T	2025-11-14	-	-	-	-
HEMEPE_00257	00508b5cf7ca4d9e1841352a4c34e634	385	Gene3D	G3DSA:3.40.50.970	-	3	379	1.8e-98	T	2025-11-14	-	-	-	-
HEMEPE_00257	00508b5cf7ca4d9e1841352a4c34e634	385	Pfam	PF00676	Dehydrogenase E1 component	87	346	1.8e-72	T	2025-11-14	IPR001017	Dehydrogenase, E1 component	-	-
HEMEPE_00257	00508b5cf7ca4d9e1841352a4c34e634	385	SUPERFAMILY	SSF52518	Thiamin diphosphate-binding fold (THDP-binding)	24	377	1.49e-81	T	2025-11-14	IPR029061	Thiamin diphosphate-binding fold	-	-
HEMEPE_00258	6057df52fce1b7572cb67f2031767ee3	346	Gene3D	G3DSA:3.40.50.970	-	1	203	7.1e-68	T	2025-11-14	-	-	-	-
HEMEPE_00258	6057df52fce1b7572cb67f2031767ee3	346	SUPERFAMILY	SSF52518	Thiamin diphosphate-binding fold (THDP-binding)	4	185	2.83e-55	T	2025-11-14	IPR029061	Thiamin diphosphate-binding fold	-	-
HEMEPE_00258	6057df52fce1b7572cb67f2031767ee3	346	Pfam	PF02780	Transketolase, C-terminal domain	218	334	2.3e-29	T	2025-11-14	IPR033248	Transketolase, C-terminal domain	-	-
HEMEPE_00258	6057df52fce1b7572cb67f2031767ee3	346	Gene3D	G3DSA:3.40.50.920	-	218	344	9.1e-39	T	2025-11-14	IPR009014	Transketolase C-terminal/Pyruvate-ferredoxin oxidoreductase domain II	-	-
HEMEPE_00258	6057df52fce1b7572cb67f2031767ee3	346	Pfam	PF02779	Transketolase, pyrimidine binding domain	6	175	9.3e-32	T	2025-11-14	IPR005475	Transketolase-like, pyrimidine-binding domain	-	-
HEMEPE_00258	6057df52fce1b7572cb67f2031767ee3	346	SUPERFAMILY	SSF52922	TK C-terminal domain-like	205	343	4.45e-33	T	2025-11-14	IPR009014	Transketolase C-terminal/Pyruvate-ferredoxin oxidoreductase domain II	-	-
HEMEPE_00259	746f13bf3422bf445bdb5ec1d34e4734	433	SUPERFAMILY	SSF51230	Single hybrid motif	9	79	3.53e-17	T	2025-11-14	IPR011053	Single hybrid motif	-	-
HEMEPE_00259	746f13bf3422bf445bdb5ec1d34e4734	433	Gene3D	G3DSA:3.30.559.10	-	188	433	1.4e-80	T	2025-11-14	IPR023213	Chloramphenicol acetyltransferase-like domain superfamily	-	-
HEMEPE_00259	746f13bf3422bf445bdb5ec1d34e4734	433	Gene3D	G3DSA:4.10.320.10	-	112	161	1.7e-16	T	2025-11-14	IPR036625	E3-binding domain superfamily	-	-
HEMEPE_00259	746f13bf3422bf445bdb5ec1d34e4734	433	Pfam	PF02817	e3 binding domain	120	155	1.9e-12	T	2025-11-14	IPR004167	Peripheral subunit-binding domain	-	-
HEMEPE_00259	746f13bf3422bf445bdb5ec1d34e4734	433	Pfam	PF00364	Biotin-requiring enzyme	11	72	2.6e-11	T	2025-11-14	IPR000089	Biotin/lipoyl attachment	-	-
HEMEPE_00259	746f13bf3422bf445bdb5ec1d34e4734	433	Pfam	PF00198	2-oxoacid dehydrogenases acyltransferase (catalytic domain)	200	432	5.6e-77	T	2025-11-14	IPR001078	2-oxoacid dehydrogenase acyltransferase, catalytic domain	-	-
HEMEPE_00259	746f13bf3422bf445bdb5ec1d34e4734	433	SUPERFAMILY	SSF47005	Peripheral subunit-binding domain of 2-oxo acid dehydrogenase complex	114	159	2.09e-12	T	2025-11-14	IPR036625	E3-binding domain superfamily	-	-
HEMEPE_00259	746f13bf3422bf445bdb5ec1d34e4734	433	SUPERFAMILY	SSF52777	CoA-dependent acyltransferases	194	432	1.65e-76	T	2025-11-14	-	-	-	-
HEMEPE_00259	746f13bf3422bf445bdb5ec1d34e4734	433	Gene3D	G3DSA:2.40.50.100	-	1	75	6.5e-18	T	2025-11-14	-	-	-	-
HEMEPE_00260	2283aa788f15abc1a79c80aead5cc819	498	SUPERFAMILY	SSF55424	FAD/NAD-linked reductases, dimerisation (C-terminal) domain	372	488	6.19e-36	T	2025-11-14	IPR016156	FAD/NAD-linked reductase, dimerisation domain superfamily	-	-
HEMEPE_00260	2283aa788f15abc1a79c80aead5cc819	498	Pfam	PF07992	Pyridine nucleotide-disulphide oxidoreductase	6	345	5.4e-59	T	2025-11-14	IPR023753	FAD/NAD(P)-binding domain	-	-
HEMEPE_00260	2283aa788f15abc1a79c80aead5cc819	498	Gene3D	G3DSA:3.30.390.30	-	374	493	1.1e-39	T	2025-11-14	IPR016156	FAD/NAD-linked reductase, dimerisation domain superfamily	-	-
HEMEPE_00260	2283aa788f15abc1a79c80aead5cc819	498	Gene3D	G3DSA:3.50.50.60	-	152	284	1.6e-98	T	2025-11-14	IPR036188	FAD/NAD(P)-binding domain superfamily	-	-
HEMEPE_00260	2283aa788f15abc1a79c80aead5cc819	498	Gene3D	G3DSA:3.50.50.60	-	6	352	1.6e-98	T	2025-11-14	IPR036188	FAD/NAD(P)-binding domain superfamily	-	-
HEMEPE_00260	2283aa788f15abc1a79c80aead5cc819	498	Pfam	PF02852	Pyridine nucleotide-disulphide oxidoreductase, dimerisation domain	376	483	2.5e-28	T	2025-11-14	IPR004099	Pyridine nucleotide-disulphide oxidoreductase, dimerisation domain	-	-
HEMEPE_00260	2283aa788f15abc1a79c80aead5cc819	498	SUPERFAMILY	SSF51905	FAD/NAD(P)-binding domain	2	352	3.89e-52	T	2025-11-14	IPR036188	FAD/NAD(P)-binding domain superfamily	-	-
HEMEPE_00266	411c7ff13140d83214df9da2eceb2b02	124	Pfam	PF00886	Ribosomal protein S16	16	68	2.2e-14	T	2025-11-14	IPR000307	Small ribosomal subunit protein bS16	-	-
HEMEPE_00266	411c7ff13140d83214df9da2eceb2b02	124	SUPERFAMILY	SSF54565	Ribosomal protein S16	1	95	4.45e-24	T	2025-11-14	IPR023803	Small ribosomal subunit protein bS16 domain superfamily	-	-
HEMEPE_00266	411c7ff13140d83214df9da2eceb2b02	124	Gene3D	G3DSA:3.30.1320.10	-	1	120	9.3e-30	T	2025-11-14	IPR023803	Small ribosomal subunit protein bS16 domain superfamily	-	-
HEMEPE_00267	1a72b7b41971d6f2ec134bb82fc17215	171	Gene3D	G3DSA:2.30.30.240	-	92	171	3.9e-08	T	2025-11-14	-	-	-	-
HEMEPE_00267	1a72b7b41971d6f2ec134bb82fc17215	171	Gene3D	G3DSA:2.40.30.60	RimM	3	89	1.7e-13	T	2025-11-14	IPR036976	RimM, N-terminal domain superfamily	-	-
HEMEPE_00267	1a72b7b41971d6f2ec134bb82fc17215	171	Pfam	PF01782	RimM N-terminal domain	6	87	2e-10	T	2025-11-14	IPR002676	RimM, N-terminal	-	-
HEMEPE_00267	1a72b7b41971d6f2ec134bb82fc17215	171	SUPERFAMILY	SSF50346	PRC-barrel domain	96	167	1.49e-08	T	2025-11-14	IPR011033	PRC-barrel-like superfamily	-	-
HEMEPE_00267	1a72b7b41971d6f2ec134bb82fc17215	171	SUPERFAMILY	SSF50447	Translation proteins	3	88	1.24e-12	T	2025-11-14	IPR009000	Translation protein, beta-barrel domain superfamily	-	-
HEMEPE_00268	7da1f7f18358a5c46fca097bac0e0a27	253	SUPERFAMILY	SSF75217	alpha/beta knot	5	247	4.86e-88	T	2025-11-14	IPR029028	Alpha/beta knot methyltransferases	-	-
HEMEPE_00268	7da1f7f18358a5c46fca097bac0e0a27	253	Pfam	PF01746	tRNA (Guanine-1)-methyltransferase TrmD	5	227	9.6e-84	T	2025-11-14	IPR016009	tRNA methyltransferase TRMD/TRM10-type domain	-	-
HEMEPE_00268	7da1f7f18358a5c46fca097bac0e0a27	253	Gene3D	G3DSA:1.10.1270.20	tRNA(m1g37)methyltransferase, domain 2	177	248	7.4e-25	T	2025-11-14	IPR023148	tRNA (guanine-N(1)-)-methyltransferase, C-terminal domain superfamily	-	-
HEMEPE_00268	7da1f7f18358a5c46fca097bac0e0a27	253	Gene3D	G3DSA:3.40.1280.10	-	1	176	1.8e-68	T	2025-11-14	IPR029026	tRNA (guanine-N1-)-methyltransferase, N-terminal	-	-
HEMEPE_00269	9f0491f47c7926b3e72c473cd0b31496	121	Pfam	PF01245	Ribosomal protein L19	5	113	1.2e-40	T	2025-11-14	IPR001857	Large ribosomal subunit protein bL19	-	-
HEMEPE_00269	9f0491f47c7926b3e72c473cd0b31496	121	SUPERFAMILY	SSF50104	Translation proteins SH3-like domain	2	115	5.01e-40	T	2025-11-14	IPR008991	Translation protein SH3-like domain superfamily	-	-
HEMEPE_00269	9f0491f47c7926b3e72c473cd0b31496	121	Gene3D	G3DSA:2.30.30.790	-	2	118	1.8e-31	T	2025-11-14	IPR038657	Large ribosomal subunit protein bL19 superfamily	-	-
HEMEPE_00270	f52aacd87f1ee6c63213f0293321b944	300	SUPERFAMILY	SSF52540	P-loop containing nucleoside triphosphate hydrolases	16	196	8.71e-39	T	2025-11-14	IPR027417	P-loop containing nucleoside triphosphate hydrolase	-	-
HEMEPE_00270	f52aacd87f1ee6c63213f0293321b944	300	Gene3D	G3DSA:3.40.50.300	-	10	183	4.7e-41	T	2025-11-14	IPR027417	P-loop containing nucleoside triphosphate hydrolase	-	-
HEMEPE_00270	f52aacd87f1ee6c63213f0293321b944	300	Gene3D	G3DSA:1.10.1580.10	-	187	284	8e-14	T	2025-11-14	IPR023179	GTP-binding protein, orthogonal bundle domain superfamily	-	-
HEMEPE_00270	f52aacd87f1ee6c63213f0293321b944	300	Pfam	PF01926	50S ribosome-binding GTPase	129	196	9.8e-12	T	2025-11-14	IPR006073	GTP binding domain	-	-
HEMEPE_00271	12af8bf90c4bb042b1b49b9bb3e0d103	205	SUPERFAMILY	SSF53098	Ribonuclease H-like	13	202	3.95e-54	T	2025-11-14	IPR012337	Ribonuclease H-like superfamily	-	-
HEMEPE_00271	12af8bf90c4bb042b1b49b9bb3e0d103	205	Pfam	PF01351	Ribonuclease HII	19	194	1.8e-29	T	2025-11-14	IPR024567	Ribonuclease HII/HIII domain	-	-
HEMEPE_00271	12af8bf90c4bb042b1b49b9bb3e0d103	205	Gene3D	G3DSA:3.30.420.10	-	3	204	1.5e-60	T	2025-11-14	IPR036397	Ribonuclease H superfamily	-	-
HEMEPE_00272	0ca894005bef85a32ca6d786ccf7dd21	83	Pfam	PF00872	Transposase, Mutator family	2	59	7.1e-09	T	2025-11-14	IPR001207	Transposase, mutator type	-	-
HEMEPE_00274	c68edddd3474ee9e6b7962afdcf387f0	208	Pfam	PF00872	Transposase, Mutator family	2	207	2.6e-67	T	2025-11-14	IPR001207	Transposase, mutator type	-	-
HEMEPE_00275	d7c306c66e3d88b8f0bba51ec6be6554	288	Pfam	PF00872	Transposase, Mutator family	2	264	5e-84	T	2025-11-14	IPR001207	Transposase, mutator type	-	-
HEMEPE_00280	de4fa737115cca95f5fb2822ba5471ee	497	Pfam	PF03606	C4-dicarboxylate anaerobic carrier	16	488	5.4e-64	T	2025-11-14	IPR018385	C4-dicarboxylate anaerobic carrier-like	-	-
HEMEPE_00281	190926aa4b27a3ff9d1d6750d44bea50	586	Gene3D	G3DSA:1.20.1740.10	Amino acid/polyamine transporter I	9	527	2.4e-37	T	2025-11-14	-	-	-	-
HEMEPE_00281	190926aa4b27a3ff9d1d6750d44bea50	586	Pfam	PF13520	Amino acid permease	20	448	3e-15	T	2025-11-14	IPR002293	Amino acid/polyamine transporter I	-	-
HEMEPE_00286	26a3cd51e7bcbdce9cc69bad4af5309d	371	SUPERFAMILY	SSF52402	Adenine nucleotide alpha hydrolases-like	3	254	1.26e-51	T	2025-11-14	-	-	-	-
HEMEPE_00286	26a3cd51e7bcbdce9cc69bad4af5309d	371	Pfam	PF20258	Aminomethyltransferase beta-barrel domain	292	366	5.1e-22	T	2025-11-14	IPR046885	tRNA-specific 2-thiouridylase MnmA-like, C-terminal domain	-	-
HEMEPE_00286	26a3cd51e7bcbdce9cc69bad4af5309d	371	Gene3D	G3DSA:2.40.30.10	Translation factors	288	370	5.1e-28	T	2025-11-14	-	-	-	-
HEMEPE_00286	26a3cd51e7bcbdce9cc69bad4af5309d	371	Gene3D	G3DSA:3.40.50.620	HUPs	1	220	2.4e-91	T	2025-11-14	IPR014729	Rossmann-like alpha/beta/alpha sandwich fold	-	-
HEMEPE_00286	26a3cd51e7bcbdce9cc69bad4af5309d	371	Pfam	PF20259	tRNA methyl transferase PRC-barrel domain	216	280	2.6e-21	T	2025-11-14	IPR046884	tRNA-specific 2-thiouridylase MnmA-like, central domain	-	-
HEMEPE_00286	26a3cd51e7bcbdce9cc69bad4af5309d	371	Pfam	PF03054	tRNA methyl transferase HUP domain	5	211	5.7e-76	T	2025-11-14	-	-	-	-
HEMEPE_00286	26a3cd51e7bcbdce9cc69bad4af5309d	371	Gene3D	G3DSA:2.30.30.280	-	222	286	2.1e-21	T	2025-11-14	IPR023382	tRNA-specific 2-thiouridylase MnmA-like, central domain superfamily	-	-
HEMEPE_00288	4f8cab75799e8d5e5002d7ada5d10a30	453	Gene3D	G3DSA:3.40.630.10	Zn peptidases	16	445	3.3e-131	T	2025-11-14	-	-	-	-
HEMEPE_00288	4f8cab75799e8d5e5002d7ada5d10a30	453	Pfam	PF01546	Peptidase family M20/M25/M40	84	442	8.4e-21	T	2025-11-14	IPR002933	Peptidase M20	-	-
HEMEPE_00288	4f8cab75799e8d5e5002d7ada5d10a30	453	SUPERFAMILY	SSF55031	Bacterial exopeptidase dimerisation domain	187	357	3.24e-30	T	2025-11-14	IPR036264	Bacterial exopeptidase dimerisation domain	-	-
HEMEPE_00288	4f8cab75799e8d5e5002d7ada5d10a30	453	Pfam	PF07687	Peptidase dimerisation domain	245	349	0.094	T	2025-11-14	IPR011650	Peptidase M20, dimerisation domain	-	-
HEMEPE_00288	4f8cab75799e8d5e5002d7ada5d10a30	453	Gene3D	G3DSA:3.30.70.360	-	187	360	3.3e-131	T	2025-11-14	-	-	-	-
HEMEPE_00288	4f8cab75799e8d5e5002d7ada5d10a30	453	SUPERFAMILY	SSF53187	Zn-dependent exopeptidases	10	446	1.91e-56	T	2025-11-14	-	-	-	-
HEMEPE_00288	4f8cab75799e8d5e5002d7ada5d10a30	453	Gene3D	G3DSA:3.30.70.360	-	201	276	3.3e-131	T	2025-11-14	-	-	-	-
HEMEPE_00289	dd535b114a5a2002b946916165dc398c	262	SUPERFAMILY	SSF102114	Radical SAM enzymes	5	257	9.42e-23	T	2025-11-14	IPR058240	Radical SAM superfamily	-	-
HEMEPE_00299	edc63462808e3bf4dbf1618ab102e745	273	Pfam	PF03837	RecT family	32	196	4.7e-22	T	2025-11-14	IPR018330	RecT family	-	-
HEMEPE_00316	aef7546622c517e515bad3fe2b769eed	431	Pfam	PF05133	Phage portal protein, SPP1 Gp6-like	16	407	0.0057	T	2025-11-14	IPR021145	Portal protein SPP1 Gp6-like	-	-
HEMEPE_00317	517442d251be369e052ce25107c2f1ee	450	Pfam	PF04466	Phage terminase large subunit	29	239	3.2e-06	T	2025-11-14	IPR035412	Phage terminase large subunit, N-terminal	-	-
HEMEPE_00317	517442d251be369e052ce25107c2f1ee	450	Gene3D	G3DSA:3.30.420.280	-	256	443	3.8e-13	T	2025-11-14	-	-	-	-
HEMEPE_00317	517442d251be369e052ce25107c2f1ee	450	Gene3D	G3DSA:3.40.50.300	-	23	241	2.6e-20	T	2025-11-14	IPR027417	P-loop containing nucleoside triphosphate hydrolase	-	-
HEMEPE_00318	2c347fa0174d6f24d344c9503b4cd7b1	131	Pfam	PF16677	DNA-packaging protein gp3	10	91	9.8e-06	T	2025-11-14	IPR032066	DNA-packaging protein gp3	-	-
HEMEPE_00323	452dd5ec7206bc7faf841fd6c78e397a	346	Pfam	PF03547	Membrane transport protein	3	333	1.9e-11	T	2025-11-14	IPR004776	Membrane transport PIN-like	-	-
HEMEPE_00324	71cfac6ceda1f437435bdd4bda0b0ee5	120	Gene3D	G3DSA:3.40.50.720	-	64	115	4.7e-31	T	2025-11-14	-	-	-	-
HEMEPE_00324	71cfac6ceda1f437435bdd4bda0b0ee5	120	SUPERFAMILY	SSF52283	Formate/glycerate dehydrogenase catalytic domain-like	3	97	1.24e-20	T	2025-11-14	-	-	-	-
HEMEPE_00324	71cfac6ceda1f437435bdd4bda0b0ee5	120	Pfam	PF00389	D-isomer specific 2-hydroxyacid dehydrogenase, catalytic domain	5	91	2.5e-09	T	2025-11-14	IPR006139	D-isomer specific 2-hydroxyacid dehydrogenase, catalytic domain	-	-
HEMEPE_00324	71cfac6ceda1f437435bdd4bda0b0ee5	120	Gene3D	G3DSA:3.40.50.720	-	4	63	4.7e-31	T	2025-11-14	-	-	-	-
HEMEPE_00331	70f4c06fc47f7d4a750de17021743369	242	Pfam	PF04404	ERF superfamily	5	164	1.6e-17	T	2025-11-14	IPR007499	Essential recombination function protein	-	-
HEMEPE_00335	ddcced360b0f6b21242a21fe00da8491	662	SUPERFAMILY	SSF50370	Ricin B-like lectins	457	592	1.1e-05	T	2025-11-14	IPR035992	Ricin B-like lectins	-	-
HEMEPE_00335	ddcced360b0f6b21242a21fe00da8491	662	SUPERFAMILY	SSF56300	Metallo-dependent phosphatases	131	432	1.44e-17	T	2025-11-14	IPR029052	Metallo-dependent phosphatase-like	-	-
HEMEPE_00335	ddcced360b0f6b21242a21fe00da8491	662	Gene3D	G3DSA:3.60.21.10	-	118	415	9.1e-09	T	2025-11-14	IPR029052	Metallo-dependent phosphatase-like	-	-
HEMEPE_00335	ddcced360b0f6b21242a21fe00da8491	662	Gene3D	G3DSA:2.80.10.50	-	454	609	1.2e-06	T	2025-11-14	-	-	-	-
HEMEPE_00340	c4b2cf11a559c9651f87e4f9ed00522b	162	Gene3D	G3DSA:3.30.420.280	-	6	144	8e-06	T	2025-11-14	-	-	-	-
HEMEPE_00341	aa41700e29d5d82c415e69938ef7bc63	242	Gene3D	G3DSA:3.40.50.300	-	16	242	1e-16	T	2025-11-14	IPR027417	P-loop containing nucleoside triphosphate hydrolase	-	-
HEMEPE_00353	e2915d056f1b95587dd8ecf773e48c8e	98	Pfam	PF06782	Uncharacterised protein family (UPF0236)	5	93	0.012	T	2025-11-14	IPR009620	Uncharacterised protein family UPF0236	-	-
HEMEPE_00355	9d1d1f269c177727fbb4eb1fec4a63cd	183	Gene3D	G3DSA:3.40.50.720	-	1	152	6.3e-52	T	2025-11-14	-	-	-	-
HEMEPE_00355	9d1d1f269c177727fbb4eb1fec4a63cd	183	SUPERFAMILY	SSF51735	NAD(P)-binding Rossmann-fold domains	3	154	6.15e-42	T	2025-11-14	IPR036291	NAD(P)-binding domain superfamily	-	-
HEMEPE_00355	9d1d1f269c177727fbb4eb1fec4a63cd	183	Pfam	PF02826	D-isomer specific 2-hydroxyacid dehydrogenase, NAD binding domain	3	152	1.2e-38	T	2025-11-14	IPR006140	D-isomer specific 2-hydroxyacid dehydrogenase, NAD-binding domain	-	-
HEMEPE_00358	626c2b9635109f851669b2fb76cc7f85	177	Pfam	PF07883	Cupin domain	120	171	0.00058	T	2025-11-14	IPR013096	Cupin 2, conserved barrel	-	-
HEMEPE_00358	626c2b9635109f851669b2fb76cc7f85	177	Gene3D	G3DSA:2.60.120.10	Jelly Rolls	77	176	1.1e-08	T	2025-11-14	IPR014710	RmlC-like jelly roll fold	-	-
HEMEPE_00358	626c2b9635109f851669b2fb76cc7f85	177	Pfam	PF01381	Helix-turn-helix	7	60	2.6e-09	T	2025-11-14	IPR001387	Cro/C1-type, helix-turn-helix domain	-	-
HEMEPE_00358	626c2b9635109f851669b2fb76cc7f85	177	Gene3D	G3DSA:1.10.260.40	-	1	72	6.2e-18	T	2025-11-14	IPR010982	Lambda repressor-like, DNA-binding domain superfamily	-	-
HEMEPE_00358	626c2b9635109f851669b2fb76cc7f85	177	SUPERFAMILY	SSF51182	RmlC-like cupins	54	177	1.09e-16	T	2025-11-14	IPR011051	RmlC-like cupin domain superfamily	-	-
HEMEPE_00358	626c2b9635109f851669b2fb76cc7f85	177	SUPERFAMILY	SSF47413	lambda repressor-like DNA-binding domains	1	65	1.49e-16	T	2025-11-14	IPR010982	Lambda repressor-like, DNA-binding domain superfamily	-	-
HEMEPE_00359	3cce5fc52b284a6f1ad2d2589e51cb51	350	Gene3D	G3DSA:3.40.50.300	-	4	223	2.5e-72	T	2025-11-14	IPR027417	P-loop containing nucleoside triphosphate hydrolase	-	-
HEMEPE_00359	3cce5fc52b284a6f1ad2d2589e51cb51	350	SUPERFAMILY	SSF50331	MOP-like	242	344	1.42e-11	T	2025-11-14	IPR008995	Molybdate/tungstate binding, C-terminal	-	-
HEMEPE_00359	3cce5fc52b284a6f1ad2d2589e51cb51	350	Pfam	PF08402	TOBE domain	277	344	0.031	T	2025-11-14	IPR013611	Transport-associated OB, type 2	-	-
HEMEPE_00359	3cce5fc52b284a6f1ad2d2589e51cb51	350	Pfam	PF00005	ABC transporter	21	164	1.2e-36	T	2025-11-14	IPR003439	ABC transporter-like, ATP-binding domain	-	-
HEMEPE_00359	3cce5fc52b284a6f1ad2d2589e51cb51	350	SUPERFAMILY	SSF52540	P-loop containing nucleoside triphosphate hydrolases	5	242	1.19e-85	T	2025-11-14	IPR027417	P-loop containing nucleoside triphosphate hydrolase	-	-
HEMEPE_00359	3cce5fc52b284a6f1ad2d2589e51cb51	350	Gene3D	G3DSA:2.40.50.100	-	224	291	2.3e-05	T	2025-11-14	-	-	-	-
HEMEPE_00360	f7c43655f82eb9217520e0635a21e6f7	367	Pfam	PF00528	Binding-protein-dependent transport system inner membrane component	176	349	3.9e-12	T	2025-11-14	IPR000515	ABC transporter type 1, transmembrane domain MetI-like	-	-
HEMEPE_00360	f7c43655f82eb9217520e0635a21e6f7	367	SUPERFAMILY	SSF161098	MetI-like	108	349	3.53e-45	T	2025-11-14	IPR035906	MetI-like superfamily	-	-
HEMEPE_00360	f7c43655f82eb9217520e0635a21e6f7	367	Gene3D	G3DSA:1.10.3720.10	-	100	356	4.1e-41	T	2025-11-14	IPR035906	MetI-like superfamily	-	-
HEMEPE_00361	373fec63655641ccd8f2f978a8763f54	800	Gene3D	G3DSA:3.40.190.10	-	533	695	3.3e-48	T	2025-11-14	-	-	-	-
HEMEPE_00361	373fec63655641ccd8f2f978a8763f54	800	SUPERFAMILY	SSF161098	MetI-like	9	242	7.48e-47	T	2025-11-14	IPR035906	MetI-like superfamily	-	-
HEMEPE_00361	373fec63655641ccd8f2f978a8763f54	800	Gene3D	G3DSA:3.40.190.10	-	410	746	3.3e-48	T	2025-11-14	-	-	-	-
HEMEPE_00361	373fec63655641ccd8f2f978a8763f54	800	Gene3D	G3DSA:1.10.3720.10	-	7	256	1.7e-42	T	2025-11-14	IPR035906	MetI-like superfamily	-	-
HEMEPE_00361	373fec63655641ccd8f2f978a8763f54	800	Pfam	PF13416	Bacterial extracellular solute-binding protein	421	742	9.6e-09	T	2025-11-14	IPR006059	Bacterial-type extracellular solute-binding protein	-	-
HEMEPE_00361	373fec63655641ccd8f2f978a8763f54	800	SUPERFAMILY	SSF53850	Periplasmic binding protein-like II	408	757	3.97e-37	T	2025-11-14	-	-	-	-
HEMEPE_00361	373fec63655641ccd8f2f978a8763f54	800	Pfam	PF00528	Binding-protein-dependent transport system inner membrane component	73	243	1.1e-11	T	2025-11-14	IPR000515	ABC transporter type 1, transmembrane domain MetI-like	-	-
HEMEPE_00362	9bc06445965f291a90cb13330faf49d3	94	SUPERFAMILY	SSF54060	His-Me finger endonucleases	65	92	5.06e-05	T	2025-11-14	IPR044925	His-Me finger superfamily	-	-
HEMEPE_00366	ddc14415763e959a8765a9908ff99efe	76	Pfam	PF00872	Transposase, Mutator family	4	65	1.8e-10	T	2025-11-14	IPR001207	Transposase, mutator type	-	-
HEMEPE_00367	9cd60a6c4329ba5269286e4a34ed3b96	199	SUPERFAMILY	SSF53098	Ribonuclease H-like	32	195	2.12e-32	T	2025-11-14	IPR012337	Ribonuclease H-like superfamily	-	-
HEMEPE_00367	9cd60a6c4329ba5269286e4a34ed3b96	199	Gene3D	G3DSA:3.30.420.10	-	34	195	6e-22	T	2025-11-14	IPR036397	Ribonuclease H superfamily	-	-
HEMEPE_00367	9cd60a6c4329ba5269286e4a34ed3b96	199	Pfam	PF00665	Integrase core domain	40	133	1.2e-11	T	2025-11-14	IPR001584	Integrase, catalytic core	-	-
HEMEPE_00367	9cd60a6c4329ba5269286e4a34ed3b96	199	Pfam	PF13333	Integrase core domain	141	194	1.6e-14	T	2025-11-14	IPR001584	Integrase, catalytic core	-	-
HEMEPE_00368	6b3511e90afd751adf5c8ef48677d5d8	92	Gene3D	G3DSA:1.10.10.60	-	8	88	5.8e-10	T	2025-11-14	-	-	-	-
HEMEPE_00368	6b3511e90afd751adf5c8ef48677d5d8	92	Pfam	PF01527	Transposase	6	73	3.1e-07	T	2025-11-14	IPR002514	Transposase IS3/IS911family	-	-
HEMEPE_00368	6b3511e90afd751adf5c8ef48677d5d8	92	SUPERFAMILY	SSF46689	Homeodomain-like	5	89	3.14e-18	T	2025-11-14	IPR009057	Homedomain-like superfamily	-	-
HEMEPE_00369	f9869edb7667210366f89a327f879054	323	Pfam	PF00872	Transposase, Mutator family	20	309	1.7e-90	T	2025-11-14	IPR001207	Transposase, mutator type	-	-
HEMEPE_00371	11415b07627bbeb8f9ac695e38ffa7cd	386	Pfam	PF06782	Uncharacterised protein family (UPF0236)	25	270	1.1e-10	T	2025-11-14	IPR009620	Uncharacterised protein family UPF0236	-	-
HEMEPE_00374	d0661570d9358a4111ea7fe64806a4cf	78	Pfam	PF00872	Transposase, Mutator family	18	77	0.023	T	2025-11-14	IPR001207	Transposase, mutator type	-	-
HEMEPE_00375	d0e3d38868ec552ff6e7fe37cdbc7496	84	Pfam	PF00872	Transposase, Mutator family	1	82	1.1e-19	T	2025-11-14	IPR001207	Transposase, mutator type	-	-
HEMEPE_00376	2b5f1c6b76259f7ff433ce941e881b96	84	Pfam	PF00872	Transposase, Mutator family	1	70	3.3e-16	T	2025-11-14	IPR001207	Transposase, mutator type	-	-
HEMEPE_00377	1c5f35feebcfc137b5e74255407dc4a2	184	Pfam	PF00872	Transposase, Mutator family	1	160	1.1e-44	T	2025-11-14	IPR001207	Transposase, mutator type	-	-
HEMEPE_00378	e2f515330e71ac30a01039f75f2c7fe4	167	Pfam	PF00872	Transposase, Mutator family	19	150	9.6e-28	T	2025-11-14	IPR001207	Transposase, mutator type	-	-
HEMEPE_00381	d5fae6126d4ce8449945dc9f86ec9284	818	Gene3D	G3DSA:3.40.420.10	Ricin (A subunit), domain 1	140	362	2e-10	T	2025-11-14	IPR016138	Ribosome-inactivating protein, subdomain 1	-	-
HEMEPE_00381	d5fae6126d4ce8449945dc9f86ec9284	818	SUPERFAMILY	SSF56371	Ribosome inactivating proteins (RIP)	219	386	1.57e-11	T	2025-11-14	IPR036041	Ribosome-inactivating protein superfamily	-	-
HEMEPE_00389	a65f6ff49ddfaff69f593e5d97b19241	102	Pfam	PF00872	Transposase, Mutator family	2	102	1.2e-23	T	2025-11-14	IPR001207	Transposase, mutator type	-	-
HEMEPE_00390	fe32286fa172b0eb3f01d2b79c95c419	234	Pfam	PF00872	Transposase, Mutator family	2	210	2.6e-65	T	2025-11-14	IPR001207	Transposase, mutator type	-	-
HEMEPE_00391	05336d593aa8b2c16fb99161cc3e0e53	139	Pfam	PF00872	Transposase, Mutator family	2	135	5.9e-41	T	2025-11-14	IPR001207	Transposase, mutator type	-	-
HEMEPE_00393	114f2d9c4e05078de7264d341da0df69	1252	Gene3D	G3DSA:2.40.50.100	-	1023	1086	1.4e-53	T	2025-11-14	-	-	-	-
HEMEPE_00393	114f2d9c4e05078de7264d341da0df69	1252	Gene3D	G3DSA:4.10.860.120	RNA polymerase II, clamp domain	1	138	8.5e-24	T	2025-11-14	IPR044893	RNA polymerase Rpb1, clamp domain superfamily	-	-
HEMEPE_00393	114f2d9c4e05078de7264d341da0df69	1252	Gene3D	G3DSA:1.10.274.100	RNA polymerase Rpb1, domain 3	532	709	7.3e-43	T	2025-11-14	IPR042102	RNA polymerase Rpb1, domain 3 superfamily	-	-
HEMEPE_00393	114f2d9c4e05078de7264d341da0df69	1252	Pfam	PF04983	RNA polymerase Rpb1, domain 3	532	716	2.4e-31	T	2025-11-14	IPR007066	RNA polymerase Rpb1, domain 3	-	-
HEMEPE_00393	114f2d9c4e05078de7264d341da0df69	1252	Gene3D	G3DSA:1.10.150.390	-	1187	1241	1e-22	T	2025-11-14	-	-	-	-
HEMEPE_00393	114f2d9c4e05078de7264d341da0df69	1252	Gene3D	G3DSA:1.10.1790.20	-	1007	1185	1.4e-53	T	2025-11-14	-	-	-	-
HEMEPE_00393	114f2d9c4e05078de7264d341da0df69	1252	Gene3D	G3DSA:2.40.40.20	-	375	529	5.7e-46	T	2025-11-14	-	-	-	-
HEMEPE_00393	114f2d9c4e05078de7264d341da0df69	1252	Gene3D	G3DSA:1.10.40.90	-	413	456	8e-15	T	2025-11-14	-	-	-	-
HEMEPE_00393	114f2d9c4e05078de7264d341da0df69	1252	Pfam	PF04998	RNA polymerase Rpb1, domain 5	825	1160	1.2e-56	T	2025-11-14	IPR007081	RNA polymerase Rpb1, domain 5	-	-
HEMEPE_00393	114f2d9c4e05078de7264d341da0df69	1252	Pfam	PF04997	RNA polymerase Rpb1, domain 1	11	385	5.2e-82	T	2025-11-14	IPR007080	RNA polymerase Rpb1, domain 1	-	-
HEMEPE_00393	114f2d9c4e05078de7264d341da0df69	1252	SUPERFAMILY	SSF64484	beta and beta-prime subunits of DNA dependent RNA-polymerase	9	1237	0	T	2025-11-14	-	-	-	-
HEMEPE_00393	114f2d9c4e05078de7264d341da0df69	1252	Pfam	PF00623	RNA polymerase Rpb1, domain 2	387	528	1.1e-34	T	2025-11-14	IPR000722	RNA polymerase, alpha subunit	-	-
HEMEPE_00393	114f2d9c4e05078de7264d341da0df69	1252	Gene3D	G3DSA:1.10.132.30	-	710	849	3.3e-48	T	2025-11-14	IPR038120	RNA polymerase Rpb1, funnel domain superfamily	-	-
HEMEPE_00393	114f2d9c4e05078de7264d341da0df69	1252	Pfam	PF05000	RNA polymerase Rpb1, domain 4	757	822	7.8e-10	T	2025-11-14	IPR007083	RNA polymerase Rpb1, domain 4	-	-
HEMEPE_00394	320461418eee96caa064aceb94bc6cf7	1236	Gene3D	G3DSA:2.40.270.10	-	981	1124	2.3e-52	T	2025-11-14	IPR037033	DNA-directed RNA polymerase, subunit 2, hybrid-binding domain superfamily	-	-
HEMEPE_00394	320461418eee96caa064aceb94bc6cf7	1236	Pfam	PF04561	RNA polymerase Rpb2, domain 2	211	367	3.9e-07	T	2025-11-14	IPR007642	RNA polymerase Rpb2, domain 2	-	-
HEMEPE_00394	320461418eee96caa064aceb94bc6cf7	1236	Pfam	PF04561	RNA polymerase Rpb2, domain 2	441	490	0.003	T	2025-11-14	IPR007642	RNA polymerase Rpb2, domain 2	-	-
HEMEPE_00394	320461418eee96caa064aceb94bc6cf7	1236	Pfam	PF00562	RNA polymerase Rpb2, domain 6	753	1138	4.7e-130	T	2025-11-14	IPR007120	DNA-directed RNA polymerase, subunit 2, hybrid-binding domain	-	-
HEMEPE_00394	320461418eee96caa064aceb94bc6cf7	1236	Gene3D	G3DSA:3.90.1110.10	RNA polymerase Rpb2, domain 2	208	391	1.1e-43	T	2025-11-14	IPR037034	RNA polymerase Rpb2, domain 2 superfamily	-	-
HEMEPE_00394	320461418eee96caa064aceb94bc6cf7	1236	Gene3D	G3DSA:2.40.50.100	-	750	823	6e-25	T	2025-11-14	-	-	-	-
HEMEPE_00394	320461418eee96caa064aceb94bc6cf7	1236	Gene3D	G3DSA:3.90.1800.10	RNA polymerase alpha subunit dimerisation domain	1126	1181	1.8e-15	T	2025-11-14	-	-	-	-
HEMEPE_00394	320461418eee96caa064aceb94bc6cf7	1236	Pfam	PF10385	RNA polymerase beta subunit external 1 domain	627	692	2.5e-19	T	2025-11-14	IPR019462	DNA-directed RNA polymerase, beta subunit, external 1 domain	-	-
HEMEPE_00394	320461418eee96caa064aceb94bc6cf7	1236	Pfam	PF04563	RNA polymerase beta subunit	191	535	6.6e-06	T	2025-11-14	IPR007644	RNA polymerase, beta subunit, protrusion	-	-
HEMEPE_00394	320461418eee96caa064aceb94bc6cf7	1236	SUPERFAMILY	SSF64484	beta and beta-prime subunits of DNA dependent RNA-polymerase	14	1220	0	T	2025-11-14	-	-	-	-
HEMEPE_00394	320461418eee96caa064aceb94bc6cf7	1236	Pfam	PF04560	RNA polymerase Rpb2, domain 7	1140	1214	1.8e-24	T	2025-11-14	IPR007641	RNA polymerase Rpb2, domain 7	-	-
HEMEPE_00394	320461418eee96caa064aceb94bc6cf7	1236	Gene3D	G3DSA:3.90.1100.10	-	682	749	4.2e-16	T	2025-11-14	-	-	-	-
HEMEPE_00394	320461418eee96caa064aceb94bc6cf7	1236	Gene3D	G3DSA:3.90.1100.10	-	468	681	4.1e-72	T	2025-11-14	-	-	-	-
HEMEPE_00394	320461418eee96caa064aceb94bc6cf7	1236	Gene3D	G3DSA:2.40.50.150	-	857	980	1.1e-46	T	2025-11-14	IPR014724	RNA polymerase Rpb2, OB-fold	-	-
HEMEPE_00394	320461418eee96caa064aceb94bc6cf7	1236	Pfam	PF04565	RNA polymerase Rpb2, domain 3	549	617	1.5e-25	T	2025-11-14	IPR007645	RNA polymerase Rpb2, domain 3	-	-
HEMEPE_00395	215a9dcc115a966e9bf4eb0277ac157a	126	SUPERFAMILY	SSF48300	Ribosomal protein L7/12, oligomerisation (N-terminal) domain	4	48	1.16e-09	T	2025-11-14	IPR036235	Large ribosomal subunit protein bL12, oligomerization domain superfamily	-	-
HEMEPE_00395	215a9dcc115a966e9bf4eb0277ac157a	126	Gene3D	G3DSA:1.20.5.710	Single helix bin	3	52	9.2e-12	T	2025-11-14	IPR036235	Large ribosomal subunit protein bL12, oligomerization domain superfamily	-	-
HEMEPE_00395	215a9dcc115a966e9bf4eb0277ac157a	126	Pfam	PF16320	Ribosomal protein L7/L12 dimerisation domain	5	46	6.5e-08	T	2025-11-14	IPR008932	Large ribosomal subunit protein bL12, oligomerization	-	-
HEMEPE_00395	215a9dcc115a966e9bf4eb0277ac157a	126	Gene3D	G3DSA:3.30.1390.10	-	55	126	9.7e-14	T	2025-11-14	IPR014719	Ribosomal protein bL12, C-terminal/adaptor protein ClpS-like	-	-
HEMEPE_00395	215a9dcc115a966e9bf4eb0277ac157a	126	Pfam	PF00542	Ribosomal protein L7/L12 C-terminal domain	56	126	3.1e-11	T	2025-11-14	IPR013823	Large ribosomal subunit protein bL12, C-terminal	-	-
HEMEPE_00395	215a9dcc115a966e9bf4eb0277ac157a	126	SUPERFAMILY	SSF54736	ClpS-like	55	126	4.71e-13	T	2025-11-14	IPR014719	Ribosomal protein bL12, C-terminal/adaptor protein ClpS-like	-	-
HEMEPE_00396	38ff592e8a97f08326e9caeafa14bad0	164	Gene3D	G3DSA:3.30.70.1730	-	6	133	7.5e-34	T	2025-11-14	IPR043141	Large ribosomal subunit protein uL10-like domain superfamily	-	-
HEMEPE_00396	38ff592e8a97f08326e9caeafa14bad0	164	Pfam	PF00466	Ribosomal protein L10	7	100	5.7e-19	T	2025-11-14	IPR001790	Large ribosomal subunit protein uL10	-	-
HEMEPE_00396	38ff592e8a97f08326e9caeafa14bad0	164	SUPERFAMILY	SSF160369	Ribosomal protein L10-like	7	159	1.07e-40	T	2025-11-14	IPR043141	Large ribosomal subunit protein uL10-like domain superfamily	-	-
HEMEPE_00397	121aa38d10af0e655cdde0dd586c8043	288	Pfam	PF00872	Transposase, Mutator family	2	264	3.3e-83	T	2025-11-14	IPR001207	Transposase, mutator type	-	-
HEMEPE_00403	ca9f19611b5e9e1f28c2b8310ac0a1b2	189	Pfam	PF08937	Thoeris protein ThsB, TIR-like domain	5	93	1.8e-10	T	2025-11-14	IPR015032	Thoeris protein ThsB, TIR-like domain	-	-
HEMEPE_00404	05421028efaf9269ed45c74b740345aa	920	Gene3D	G3DSA:3.40.50.620	HUPs	359	635	2.1e-64	T	2025-11-14	IPR014729	Rossmann-like alpha/beta/alpha sandwich fold	-	-
HEMEPE_00404	05421028efaf9269ed45c74b740345aa	920	Gene3D	G3DSA:1.10.10.830	-	469	524	1e-18	T	2025-11-14	-	-	-	-
HEMEPE_00404	05421028efaf9269ed45c74b740345aa	920	SUPERFAMILY	SSF52374	Nucleotidylyl transferase	5	644	1.08e-136	T	2025-11-14	-	-	-	-
HEMEPE_00404	05421028efaf9269ed45c74b740345aa	920	SUPERFAMILY	SSF50677	ValRS/IleRS/LeuRS editing domain	207	397	1.7e-51	T	2025-11-14	IPR009008	Valyl/Leucyl/Isoleucyl-tRNA synthetase, editing domain	-	-
HEMEPE_00404	05421028efaf9269ed45c74b740345aa	920	Pfam	PF00133	tRNA synthetases class I (I, L, M and V)	29	635	1.2e-123	T	2025-11-14	IPR002300	Aminoacyl-tRNA synthetase, class Ia	-	-
HEMEPE_00404	05421028efaf9269ed45c74b740345aa	920	Gene3D	G3DSA:3.40.50.620	HUPs	20	248	4.6e-54	T	2025-11-14	IPR014729	Rossmann-like alpha/beta/alpha sandwich fold	-	-
HEMEPE_00404	05421028efaf9269ed45c74b740345aa	920	Gene3D	G3DSA:1.10.730.20	-	636	919	1.5e-81	T	2025-11-14	-	-	-	-
HEMEPE_00404	05421028efaf9269ed45c74b740345aa	920	Pfam	PF08264	Anticodon-binding domain of tRNA ligase	685	842	4.5e-28	T	2025-11-14	IPR013155	Methionyl/Valyl/Leucyl/Isoleucyl-tRNA synthetase, anticodon-binding	-	-
HEMEPE_00404	05421028efaf9269ed45c74b740345aa	920	SUPERFAMILY	SSF47323	Anticodon-binding domain of a subclass of class I aminoacyl-tRNA synthetases	647	916	9.53e-58	T	2025-11-14	IPR009080	Aminoacyl-tRNA synthetase, class Ia, anticodon-binding	-	-
HEMEPE_00405	92f892ec31f79604d8a4d2f6b128999a	235	Pfam	PF01252	Signal peptidase (SPase) II	29	164	1.1e-25	T	2025-11-14	IPR001872	Peptidase A8, signal peptidase II	-	-
HEMEPE_00406	d7eb88e3ce6425e51e39f6bd18688daa	288	Gene3D	G3DSA:3.30.2350.10	Pseudouridine synthase	61	286	3.8e-73	T	2025-11-14	-	-	-	-
HEMEPE_00406	d7eb88e3ce6425e51e39f6bd18688daa	288	Gene3D	G3DSA:3.10.290.10	-	2	53	2.5e-07	T	2025-11-14	IPR036986	RNA-binding S4 domain superfamily	-	-
HEMEPE_00406	d7eb88e3ce6425e51e39f6bd18688daa	288	Pfam	PF00849	RNA pseudouridylate synthase	70	223	3.4e-34	T	2025-11-14	IPR006145	Pseudouridine synthase, RsuA/RluA-like	-	-
HEMEPE_00406	d7eb88e3ce6425e51e39f6bd18688daa	288	SUPERFAMILY	SSF55174	Alpha-L RNA-binding motif	6	44	4.71e-06	T	2025-11-14	-	-	-	-
HEMEPE_00406	d7eb88e3ce6425e51e39f6bd18688daa	288	SUPERFAMILY	SSF55120	Pseudouridine synthase	55	283	4.52e-71	T	2025-11-14	IPR020103	Pseudouridine synthase, catalytic domain superfamily	-	-
HEMEPE_00407	d37749d68a783caf209a1c08d693a4dd	452	Gene3D	G3DSA:1.20.1540.10	-	183	411	5.7e-07	T	2025-11-14	IPR035952	Rhomboid-like superfamily	-	-
HEMEPE_00407	d37749d68a783caf209a1c08d693a4dd	452	SUPERFAMILY	SSF144091	Rhomboid-like	189	381	2.49e-05	T	2025-11-14	IPR035952	Rhomboid-like superfamily	-	-
HEMEPE_00409	2116c5479c198d095ca3348433f825da	253	Pfam	PF04973	Nicotinamide mononucleotide transporter	40	235	8.5e-27	T	2025-11-14	IPR006419	Nicotinamide mononucleotide transporter PnuC	-	-
HEMEPE_00410	28e3195b5731a7d7c2162a3b057af823	184	Pfam	PF00872	Transposase, Mutator family	1	160	6.5e-44	T	2025-11-14	IPR001207	Transposase, mutator type	-	-
HEMEPE_00411	e355f85679b82ce423eef82b5f254f39	167	Pfam	PF00872	Transposase, Mutator family	19	150	1.1e-27	T	2025-11-14	IPR001207	Transposase, mutator type	-	-
HEMEPE_00412	621d8e8c1d37aa94ce09e1d2b7c57bb3	178	Gene3D	G3DSA:3.90.79.10	Nucleoside Triphosphate Pyrophosphohydrolase	22	132	3.9e-08	T	2025-11-14	-	-	-	-
HEMEPE_00412	621d8e8c1d37aa94ce09e1d2b7c57bb3	178	SUPERFAMILY	SSF55811	Nudix	26	126	5.28e-09	T	2025-11-14	IPR015797	NUDIX hydrolase-like domain superfamily	-	-
HEMEPE_00413	0871853b8962d061e958498008e3188b	471	SUPERFAMILY	SSF55681	Class II aaRS and biotin synthetases	118	466	2.4e-85	T	2025-11-14	IPR045864	Class II Aminoacyl-tRNA synthetase/Biotinyl protein ligase (BPL) and lipoyl protein ligase (LPL)	-	-
HEMEPE_00413	0871853b8962d061e958498008e3188b	471	SUPERFAMILY	SSF50249	Nucleic acid-binding proteins	16	102	2.14e-16	T	2025-11-14	IPR012340	Nucleic acid-binding, OB-fold	-	-
HEMEPE_00413	0871853b8962d061e958498008e3188b	471	Gene3D	G3DSA:3.30.930.10	Bira Bifunctional Protein; Domain 2	109	470	2.2e-101	T	2025-11-14	IPR045864	Class II Aminoacyl-tRNA synthetase/Biotinyl protein ligase (BPL) and lipoyl protein ligase (LPL)	-	-
HEMEPE_00413	0871853b8962d061e958498008e3188b	471	Gene3D	G3DSA:2.40.50.140	-	4	108	4.6e-17	T	2025-11-14	IPR012340	Nucleic acid-binding, OB-fold	-	-
HEMEPE_00413	0871853b8962d061e958498008e3188b	471	Pfam	PF00152	tRNA synthetases class II (D, K and N)	118	465	9.9e-62	T	2025-11-14	IPR004364	Aminoacyl-tRNA synthetase, class II (D/K/N)	-	-
HEMEPE_00413	0871853b8962d061e958498008e3188b	471	Pfam	PF01336	OB-fold nucleic acid binding domain	23	94	8.5e-07	T	2025-11-14	IPR004365	OB-fold nucleic acid binding domain, AA-tRNA synthetase-type	-	-
HEMEPE_00415	1eae7acf6b870f76bcabd71704f4c291	130	Pfam	PF00872	Transposase, Mutator family	19	111	2e-16	T	2025-11-14	IPR001207	Transposase, mutator type	-	-
HEMEPE_00416	4ac525d7ec9e9fd6dcdac353f65d3421	201	Pfam	PF00872	Transposase, Mutator family	2	200	4.9e-63	T	2025-11-14	IPR001207	Transposase, mutator type	-	-
HEMEPE_00417	89d264cbf1484b683822c90988069147	48	Pfam	PF00872	Transposase, Mutator family	2	37	0.058	T	2025-11-14	IPR001207	Transposase, mutator type	-	-
HEMEPE_00418	607f0a49a2c8b9313976c777e90b05fc	173	Gene3D	G3DSA:1.10.287.180	-	8	81	2.1e-22	T	2025-11-14	IPR036805	Transcription elongation factor, GreA/GreB, N-terminal domain superfamily	-	-
HEMEPE_00418	607f0a49a2c8b9313976c777e90b05fc	173	Gene3D	G3DSA:3.10.50.30	-	87	171	3.1e-15	T	2025-11-14	IPR036953	Transcription elongation factor GreA/GreB, C-terminal domain superfamily	-	-
HEMEPE_00418	607f0a49a2c8b9313976c777e90b05fc	173	Pfam	PF03449	Transcription elongation factor, N-terminal	10	80	1.7e-19	T	2025-11-14	IPR022691	Transcription elongation factor, GreA/GreB, N-terminal	-	-
HEMEPE_00418	607f0a49a2c8b9313976c777e90b05fc	173	SUPERFAMILY	SSF46557	GreA transcript cleavage protein, N-terminal domain	8	82	7.19e-20	T	2025-11-14	IPR036805	Transcription elongation factor, GreA/GreB, N-terminal domain superfamily	-	-
HEMEPE_00418	607f0a49a2c8b9313976c777e90b05fc	173	SUPERFAMILY	SSF54534	FKBP-like	94	170	9.68e-11	T	2025-11-14	-	-	-	-
HEMEPE_00418	607f0a49a2c8b9313976c777e90b05fc	173	Pfam	PF01272	Transcription elongation factor, GreA/GreB, C-term	93	170	2.4e-12	T	2025-11-14	IPR001437	Transcription elongation factor, GreA/GreB, C-terminal	-	-
HEMEPE_00419	fd106d1ffb633b665b1b5293bbdb4576	115	Gene3D	G3DSA:3.30.1340.10	-	8	110	6.8e-13	T	2025-11-14	IPR035895	HPr-like superfamily	-	-
HEMEPE_00419	fd106d1ffb633b665b1b5293bbdb4576	115	Pfam	PF00381	PTS HPr component phosphorylation site	15	99	2.4e-05	T	2025-11-14	IPR000032	Phosphocarrier protein HPr-like	-	-
HEMEPE_00419	fd106d1ffb633b665b1b5293bbdb4576	115	SUPERFAMILY	SSF55594	HPr-like	15	100	4.71e-07	T	2025-11-14	IPR035895	HPr-like superfamily	-	-
HEMEPE_00420	947325cd7a3d30a48450ec21ed1c882f	63	SUPERFAMILY	SSF143800	L28p-like	1	60	3.73e-18	T	2025-11-14	IPR034704	Large ribosomal subunit protein bL28/bL31-like superfamily	-	-
HEMEPE_00420	947325cd7a3d30a48450ec21ed1c882f	63	Pfam	PF00830	Ribosomal L28 family	3	56	4.9e-11	T	2025-11-14	IPR026569	Large ribosomal subunit protein bL28	-	-
HEMEPE_00420	947325cd7a3d30a48450ec21ed1c882f	63	Gene3D	G3DSA:2.30.170.40	Ribosomal protein L28/L24	2	63	6.8e-14	T	2025-11-14	IPR037147	Large ribosomal subunit protein bL28 superfamily	-	-
HEMEPE_00421	14d0280037883254a94b2129d5292fc6	321	SUPERFAMILY	SSF53850	Periplasmic binding protein-like II	28	278	4.99e-29	T	2025-11-14	-	-	-	-
HEMEPE_00421	14d0280037883254a94b2129d5292fc6	321	Gene3D	G3DSA:3.40.190.10	-	33	277	1.6e-24	T	2025-11-14	-	-	-	-
HEMEPE_00421	14d0280037883254a94b2129d5292fc6	321	Gene3D	G3DSA:3.40.190.10	-	102	254	1.6e-24	T	2025-11-14	-	-	-	-
HEMEPE_00421	14d0280037883254a94b2129d5292fc6	321	Pfam	PF12849	PBP superfamily domain	31	278	1.2e-11	T	2025-11-14	IPR024370	PBP domain	-	-
HEMEPE_00422	e3bfd7bf40314ded954c05e58486fe71	673	Gene3D	G3DSA:1.10.3720.10	-	41	323	1e-28	T	2025-11-14	IPR035906	MetI-like superfamily	-	-
HEMEPE_00422	e3bfd7bf40314ded954c05e58486fe71	673	Pfam	PF00528	Binding-protein-dependent transport system inner membrane component	126	325	7.5e-12	T	2025-11-14	IPR000515	ABC transporter type 1, transmembrane domain MetI-like	-	-
HEMEPE_00422	e3bfd7bf40314ded954c05e58486fe71	673	Pfam	PF00528	Binding-protein-dependent transport system inner membrane component	442	640	2.9e-21	T	2025-11-14	IPR000515	ABC transporter type 1, transmembrane domain MetI-like	-	-
HEMEPE_00422	e3bfd7bf40314ded954c05e58486fe71	673	SUPERFAMILY	SSF161098	MetI-like	60	313	3.27e-26	T	2025-11-14	IPR035906	MetI-like superfamily	-	-
HEMEPE_00422	e3bfd7bf40314ded954c05e58486fe71	673	SUPERFAMILY	SSF161098	MetI-like	365	636	4.77e-37	T	2025-11-14	IPR035906	MetI-like superfamily	-	-
HEMEPE_00422	e3bfd7bf40314ded954c05e58486fe71	673	Gene3D	G3DSA:1.10.3720.10	-	412	643	6e-36	T	2025-11-14	IPR035906	MetI-like superfamily	-	-
HEMEPE_00423	af54cc9cb51ff7c6c9512914e6471e90	277	Gene3D	G3DSA:3.40.50.300	-	27	273	1.2e-65	T	2025-11-14	IPR027417	P-loop containing nucleoside triphosphate hydrolase	-	-
HEMEPE_00423	af54cc9cb51ff7c6c9512914e6471e90	277	SUPERFAMILY	SSF52540	P-loop containing nucleoside triphosphate hydrolases	29	271	4.56e-59	T	2025-11-14	IPR027417	P-loop containing nucleoside triphosphate hydrolase	-	-
HEMEPE_00423	af54cc9cb51ff7c6c9512914e6471e90	277	Pfam	PF00005	ABC transporter	47	202	7.6e-30	T	2025-11-14	IPR003439	ABC transporter-like, ATP-binding domain	-	-
HEMEPE_00424	5af75ebc3805b3c47b4b21363b8d36b3	225	SUPERFAMILY	SSF109755	PhoU-like	6	219	3.35e-44	T	2025-11-14	-	-	-	-
HEMEPE_00424	5af75ebc3805b3c47b4b21363b8d36b3	225	Gene3D	G3DSA:1.20.58.220	Phosphate transport system protein phou homolog 2; domain 2	5	220	3.8e-42	T	2025-11-14	IPR038078	PhoU-like domain superfamily	-	-
HEMEPE_00424	5af75ebc3805b3c47b4b21363b8d36b3	225	Pfam	PF01895	PhoU domain	22	105	1.9e-11	T	2025-11-14	IPR026022	PhoU domain	-	-
HEMEPE_00424	5af75ebc3805b3c47b4b21363b8d36b3	225	Pfam	PF01895	PhoU domain	123	206	2.2e-09	T	2025-11-14	IPR026022	PhoU domain	-	-
HEMEPE_00425	8c637eb0dd5ed112e7086837829096f0	110	Pfam	PF00872	Transposase, Mutator family	19	94	6.2e-10	T	2025-11-14	IPR001207	Transposase, mutator type	-	-
HEMEPE_00426	647da3029d1450c89d555fe87c5cb61b	112	Pfam	PF00872	Transposase, Mutator family	2	88	1e-17	T	2025-11-14	IPR001207	Transposase, mutator type	-	-
HEMEPE_00428	042bc9516df21543a2f376f542d0e9d6	161	Pfam	PF00872	Transposase, Mutator family	2	159	1.4e-46	T	2025-11-14	IPR001207	Transposase, mutator type	-	-
HEMEPE_00429	005a223cfe6da2072a6a0f5d48b9544b	184	Pfam	PF00872	Transposase, Mutator family	1	160	1.1e-44	T	2025-11-14	IPR001207	Transposase, mutator type	-	-
HEMEPE_00430	1517ee6d17b12a1e384248c188949edb	479	Gene3D	G3DSA:1.10.10.410	-	415	477	3.6e-17	T	2025-11-14	IPR023168	Aspartyl/glutamyl-tRNA(Asn/Gln) amidotransferase, C-terminal, domain 2	-	-
HEMEPE_00430	1517ee6d17b12a1e384248c188949edb	479	Pfam	PF02934	GatB/GatE catalytic domain	7	288	3.3e-105	T	2025-11-14	IPR006075	Aspartyl/Glutamyl-tRNA(Gln) amidotransferase, subunit B/E, catalytic	-	-
HEMEPE_00430	1517ee6d17b12a1e384248c188949edb	479	SUPERFAMILY	SSF89095	GatB/YqeY motif	296	399	8.89e-18	T	2025-11-14	IPR003789	Aspartyl/glutamyl-tRNA amidotransferase subunit B-like	-	-
HEMEPE_00430	1517ee6d17b12a1e384248c188949edb	479	Pfam	PF02637	GatB domain	329	475	2.7e-31	T	2025-11-14	IPR018027	Asn/Gln amidotransferase	-	-
HEMEPE_00430	1517ee6d17b12a1e384248c188949edb	479	SUPERFAMILY	SSF55931	Glutamine synthetase/guanido kinase	7	295	1.96e-108	T	2025-11-14	IPR014746	Glutamine synthetase/guanido kinase, catalytic domain	-	-
HEMEPE_00431	00842d0f9599a9c7ecaeeb75fadfa181	490	Pfam	PF01425	Amidase	27	468	1.7e-103	T	2025-11-14	IPR023631	Amidase signature domain	-	-
HEMEPE_00431	00842d0f9599a9c7ecaeeb75fadfa181	490	Gene3D	G3DSA:3.90.1300.10	Amidase signature (AS) domain	5	484	8.4e-123	T	2025-11-14	IPR036928	Amidase signature (AS) superfamily	-	-
HEMEPE_00431	00842d0f9599a9c7ecaeeb75fadfa181	490	SUPERFAMILY	SSF75304	Amidase signature (AS) enzymes	4	479	1.24e-110	T	2025-11-14	IPR036928	Amidase signature (AS) superfamily	-	-
HEMEPE_00432	b3f69d7019a2a5ef03ead96a3c26bf31	104	SUPERFAMILY	SSF141000	Glu-tRNAGln amidotransferase C subunit	8	98	1.57e-14	T	2025-11-14	IPR036113	Glu-tRNAGln amidotransferase superfamily, subunit C	-	-
HEMEPE_00432	b3f69d7019a2a5ef03ead96a3c26bf31	104	Pfam	PF02686	Glu-tRNAGln amidotransferase C subunit	24	94	2.6e-07	T	2025-11-14	IPR003837	Glu-tRNAGln amidotransferase C subunit	-	-
HEMEPE_00433	668b84181fe9b7d627335e2ae1ca8fc9	671	SUPERFAMILY	SSF56091	DNA ligase/mRNA capping enzyme, catalytic domain	7	316	1.3e-112	T	2025-11-14	-	-	-	-
HEMEPE_00433	668b84181fe9b7d627335e2ae1ca8fc9	671	SUPERFAMILY	SSF47781	RuvA domain 2-like	405	585	3.6e-47	T	2025-11-14	IPR010994	RuvA domain 2-like	-	-
HEMEPE_00433	668b84181fe9b7d627335e2ae1ca8fc9	671	Pfam	PF12826	Helix-hairpin-helix motif	510	573	2.9e-19	T	2025-11-14	IPR041663	DisA/LigA, helix-hairpin-helix motif	-	-
HEMEPE_00433	668b84181fe9b7d627335e2ae1ca8fc9	671	Pfam	PF03119	NAD-dependent DNA ligase C4 zinc finger domain	406	431	0.0018	T	2025-11-14	IPR004149	Zinc-finger, NAD-dependent DNA ligase C4-type	-	-
HEMEPE_00433	668b84181fe9b7d627335e2ae1ca8fc9	671	Pfam	PF00533	BRCA1 C Terminus (BRCT) domain	590	663	6.2e-11	T	2025-11-14	IPR001357	BRCT domain	-	-
HEMEPE_00433	668b84181fe9b7d627335e2ae1ca8fc9	671	Pfam	PF03120	NAD-dependent DNA ligase OB-fold domain	320	395	1.2e-23	T	2025-11-14	IPR004150	NAD-dependent DNA ligase, OB-fold	-	-
HEMEPE_00433	668b84181fe9b7d627335e2ae1ca8fc9	671	Pfam	PF01653	NAD-dependent DNA ligase adenylation domain	72	316	1.1e-89	T	2025-11-14	IPR013839	NAD-dependent DNA ligase, adenylation	-	-
HEMEPE_00433	668b84181fe9b7d627335e2ae1ca8fc9	671	Gene3D	G3DSA:1.10.150.20	-	427	504	5.9e-18	T	2025-11-14	-	-	-	-
HEMEPE_00433	668b84181fe9b7d627335e2ae1ca8fc9	671	Gene3D	G3DSA:2.40.50.140	-	319	402	1.1e-23	T	2025-11-14	IPR012340	Nucleic acid-binding, OB-fold	-	-
HEMEPE_00433	668b84181fe9b7d627335e2ae1ca8fc9	671	Gene3D	G3DSA:3.30.470.30	DNA ligase/mRNA capping enzyme	71	314	7.1e-96	T	2025-11-14	-	-	-	-
HEMEPE_00433	668b84181fe9b7d627335e2ae1ca8fc9	671	SUPERFAMILY	SSF52113	BRCT domain	590	665	9e-19	T	2025-11-14	IPR036420	BRCT domain superfamily	-	-
HEMEPE_00433	668b84181fe9b7d627335e2ae1ca8fc9	671	Gene3D	G3DSA:1.10.150.20	-	505	584	8.8e-22	T	2025-11-14	-	-	-	-
HEMEPE_00433	668b84181fe9b7d627335e2ae1ca8fc9	671	Gene3D	G3DSA:1.10.287.610	Helix hairpin bin	4	70	8.6e-24	T	2025-11-14	-	-	-	-
HEMEPE_00433	668b84181fe9b7d627335e2ae1ca8fc9	671	Gene3D	G3DSA:3.40.50.10190	BRCT domain	588	669	9.3e-25	T	2025-11-14	IPR036420	BRCT domain superfamily	-	-
HEMEPE_00433	668b84181fe9b7d627335e2ae1ca8fc9	671	SUPERFAMILY	SSF50249	Nucleic acid-binding proteins	319	397	2.4e-22	T	2025-11-14	IPR012340	Nucleic acid-binding, OB-fold	-	-
HEMEPE_00435	cb308aac74777275f488e53bbed53a08	230	Gene3D	G3DSA:1.10.287.990	Fe,Mn superoxide dismutase (SOD) domain	23	110	7.8e-13	T	2025-11-14	IPR036324	Manganese/iron superoxide dismutase, N-terminal domain superfamily	-	-
HEMEPE_00435	cb308aac74777275f488e53bbed53a08	230	Pfam	PF02777	Iron/manganese superoxide dismutases, C-terminal domain	120	218	6.1e-31	T	2025-11-14	IPR019832	Manganese/iron superoxide dismutase, C-terminal	-	-
HEMEPE_00435	cb308aac74777275f488e53bbed53a08	230	Gene3D	G3DSA:3.55.40.20	-	111	229	6.3e-38	T	2025-11-14	IPR036314	Manganese/iron superoxide dismutase, C-terminal domain superfamily	-	-
HEMEPE_00435	cb308aac74777275f488e53bbed53a08	230	Pfam	PF00081	Iron/manganese superoxide dismutases, alpha-hairpin domain	8	110	5.1e-10	T	2025-11-14	IPR019831	Manganese/iron superoxide dismutase, N-terminal	-	-
HEMEPE_00435	cb308aac74777275f488e53bbed53a08	230	SUPERFAMILY	SSF54719	Fe,Mn superoxide dismutase (SOD), C-terminal domain	117	225	1.44e-37	T	2025-11-14	IPR036314	Manganese/iron superoxide dismutase, C-terminal domain superfamily	-	-
HEMEPE_00435	cb308aac74777275f488e53bbed53a08	230	SUPERFAMILY	SSF46609	Fe,Mn superoxide dismutase (SOD), N-terminal domain	5	115	2.15e-16	T	2025-11-14	IPR036324	Manganese/iron superoxide dismutase, N-terminal domain superfamily	-	-
HEMEPE_00436	0c89eef661142e7c8fd8a087970e390b	363	Pfam	PF02517	Type II CAAX prenyl endopeptidase Rce1-like	264	353	1.5e-06	T	2025-11-14	IPR003675	CAAX prenyl protease 2/Lysostaphin resistance protein A-like domain	-	-
HEMEPE_00437	90ae4a7be8a4060981cd14c5359a7f9c	309	Pfam	PF00849	RNA pseudouridylate synthase	90	245	5.3e-20	T	2025-11-14	IPR006145	Pseudouridine synthase, RsuA/RluA-like	-	-
HEMEPE_00437	90ae4a7be8a4060981cd14c5359a7f9c	309	Gene3D	G3DSA:3.30.2350.10	Pseudouridine synthase	62	285	4.2e-42	T	2025-11-14	-	-	-	-
HEMEPE_00437	90ae4a7be8a4060981cd14c5359a7f9c	309	SUPERFAMILY	SSF55120	Pseudouridine synthase	79	280	1.24e-41	T	2025-11-14	IPR020103	Pseudouridine synthase, catalytic domain superfamily	-	-
HEMEPE_00437	90ae4a7be8a4060981cd14c5359a7f9c	309	Gene3D	G3DSA:3.10.290.10	-	1	61	1e-06	T	2025-11-14	IPR036986	RNA-binding S4 domain superfamily	-	-
HEMEPE_00439	38bfddebe9ed0734d9f351add04d0f30	245	Pfam	PF07751	Abi-like protein	26	171	3.1e-08	T	2025-11-14	IPR011664	Abortive infection system protein AbiD/AbiF-like	-	-
HEMEPE_00448	5544ad9e388ffe7e195ad299f007f3da	288	Pfam	PF00872	Transposase, Mutator family	2	264	2.4e-81	T	2025-11-14	IPR001207	Transposase, mutator type	-	-
HEMEPE_00450	e1752c36b471c536cad643c6efc462de	168	Gene3D	G3DSA:3.40.30.10	Glutaredoxin	1	167	1.4e-36	T	2025-11-14	-	-	-	-
HEMEPE_00450	e1752c36b471c536cad643c6efc462de	168	SUPERFAMILY	SSF52833	Thioredoxin-like	1	162	1.39e-30	T	2025-11-14	IPR036249	Thioredoxin-like superfamily	-	-
HEMEPE_00450	e1752c36b471c536cad643c6efc462de	168	Pfam	PF08534	Redoxin	26	161	8.1e-15	T	2025-11-14	IPR013740	Redoxin	-	-
HEMEPE_00451	e317faf3d55c53a8bc6ce753690cfac1	535	Pfam	PF12698	ABC-2 family transporter protein	42	497	2.9e-09	T	2025-11-14	IPR013525	ABC-2 type transporter, transmembrane domain	-	-
HEMEPE_00452	f800f824cdce0ba53de08efd52831d19	216	Gene3D	G3DSA:2.130.10.10	-	13	213	1.1e-05	T	2025-11-14	IPR015943	WD40/YVTN repeat-like-containing domain superfamily	-	-
HEMEPE_00452	f800f824cdce0ba53de08efd52831d19	216	SUPERFAMILY	SSF101898	NHL repeat	42	207	1.99e-12	T	2025-11-14	-	-	-	-
HEMEPE_00454	a03edac35bdf39f96df769c1c17f79b2	258	Pfam	PF00535	Glycosyl transferase family 2	17	149	1.1e-08	T	2025-11-14	IPR001173	Glycosyltransferase 2-like	-	-
HEMEPE_00454	a03edac35bdf39f96df769c1c17f79b2	258	SUPERFAMILY	SSF53448	Nucleotide-diphospho-sugar transferases	15	229	4.9e-19	T	2025-11-14	IPR029044	Nucleotide-diphospho-sugar transferases	-	-
HEMEPE_00454	a03edac35bdf39f96df769c1c17f79b2	258	Gene3D	G3DSA:3.90.550.10	Spore Coat Polysaccharide Biosynthesis Protein SpsA; Chain A	3	203	1.8e-17	T	2025-11-14	IPR029044	Nucleotide-diphospho-sugar transferases	-	-
HEMEPE_00455	8d4aedb73d8185eb40cc498e29d2309a	231	Pfam	PF06271	RDD family	15	155	2.2e-14	T	2025-11-14	IPR010432	RDD	-	-
HEMEPE_00456	6c17c07c63b6a412757da486eb75f95e	728	Gene3D	G3DSA:1.10.10.160	-	111	192	3.8e-87	T	2025-11-14	IPR013986	DExx box DNA helicase domain superfamily	-	-
HEMEPE_00456	6c17c07c63b6a412757da486eb75f95e	728	Gene3D	G3DSA:3.40.50.300	-	284	634	8.2e-98	T	2025-11-14	IPR027417	P-loop containing nucleoside triphosphate hydrolase	-	-
HEMEPE_00456	6c17c07c63b6a412757da486eb75f95e	728	Gene3D	G3DSA:1.10.486.10	PCRA; domain 4	386	546	8.2e-98	T	2025-11-14	-	-	-	-
HEMEPE_00456	6c17c07c63b6a412757da486eb75f95e	728	Gene3D	G3DSA:3.40.50.300	-	10	276	3.8e-87	T	2025-11-14	IPR027417	P-loop containing nucleoside triphosphate hydrolase	-	-
HEMEPE_00456	6c17c07c63b6a412757da486eb75f95e	728	SUPERFAMILY	SSF52540	P-loop containing nucleoside triphosphate hydrolases	5	635	9.82e-146	T	2025-11-14	IPR027417	P-loop containing nucleoside triphosphate hydrolase	-	-
HEMEPE_00456	6c17c07c63b6a412757da486eb75f95e	728	Pfam	PF13361	UvrD-like helicase C-terminal domain	282	616	7.5e-69	T	2025-11-14	IPR014017	UvrD-like DNA helicase, C-terminal	-	-
HEMEPE_00456	6c17c07c63b6a412757da486eb75f95e	728	Pfam	PF00580	UvrD/REP helicase N-terminal domain	10	275	5.7e-81	T	2025-11-14	IPR014016	UvrD-like helicase, ATP-binding domain	-	-
HEMEPE_00457	72ea63854ef8aa14b0dc2a12960c6397	261	Gene3D	G3DSA:3.20.20.80	Glycosidases	30	258	8.3e-08	T	2025-11-14	-	-	-	-
HEMEPE_00458	c8dc83e84cb0f91874b2a19d20fc74ac	178	Pfam	PF00872	Transposase, Mutator family	19	174	2.5e-37	T	2025-11-14	IPR001207	Transposase, mutator type	-	-
HEMEPE_00459	7e131e0325b6febdf6a4b403fc9bcb63	251	Pfam	PF00872	Transposase, Mutator family	7	227	4.8e-70	T	2025-11-14	IPR001207	Transposase, mutator type	-	-
HEMEPE_00460	ac864a18fe7217cbb2877ac0af762030	144	Gene3D	G3DSA:3.20.20.80	Glycosidases	1	139	7.3e-28	T	2025-11-14	-	-	-	-
HEMEPE_00463	889daf6387552d3c92a5ce3416f12559	374	Gene3D	G3DSA:1.20.1740.10	Amino acid/polyamine transporter I	8	365	5.2e-32	T	2025-11-14	-	-	-	-
HEMEPE_00463	889daf6387552d3c92a5ce3416f12559	374	Pfam	PF13520	Amino acid permease	13	335	1.4e-17	T	2025-11-14	IPR002293	Amino acid/polyamine transporter I	-	-
HEMEPE_00465	adeb83abb7ac59072a9759a24ba76d6c	513	Gene3D	G3DSA:3.40.50.620	HUPs	200	398	2.4e-77	T	2025-11-14	IPR014729	Rossmann-like alpha/beta/alpha sandwich fold	-	-
HEMEPE_00465	adeb83abb7ac59072a9759a24ba76d6c	513	Pfam	PF00117	Glutamine amidotransferase class-I	7	188	5.2e-39	T	2025-11-14	IPR017926	Glutamine amidotransferase	-	-
HEMEPE_00465	adeb83abb7ac59072a9759a24ba76d6c	513	Gene3D	G3DSA:3.40.50.880	-	2	199	1.4e-46	T	2025-11-14	IPR029062	Class I glutamine amidotransferase-like	-	-
HEMEPE_00465	adeb83abb7ac59072a9759a24ba76d6c	513	SUPERFAMILY	SSF52317	Class I glutamine amidotransferase-like	5	198	1.15e-45	T	2025-11-14	IPR029062	Class I glutamine amidotransferase-like	-	-
HEMEPE_00465	adeb83abb7ac59072a9759a24ba76d6c	513	Pfam	PF00958	GMP synthase C terminal domain	422	512	5.5e-38	T	2025-11-14	IPR001674	GMP synthase, C-terminal	-	-
HEMEPE_00465	adeb83abb7ac59072a9759a24ba76d6c	513	SUPERFAMILY	SSF54810	GMP synthetase C-terminal dimerisation domain	393	513	2.75e-48	T	2025-11-14	-	-	-	-
HEMEPE_00465	adeb83abb7ac59072a9759a24ba76d6c	513	Pfam	PF02540	NAD synthase	207	283	0.00033	T	2025-11-14	IPR022310	NAD/GMP synthase	-	-
HEMEPE_00465	adeb83abb7ac59072a9759a24ba76d6c	513	SUPERFAMILY	SSF52402	Adenine nucleotide alpha hydrolases-like	182	434	1.83e-51	T	2025-11-14	-	-	-	-
HEMEPE_00465	adeb83abb7ac59072a9759a24ba76d6c	513	Gene3D	G3DSA:3.30.300.10	-	399	513	2.3e-49	T	2025-11-14	-	-	-	-
HEMEPE_00466	bc12c4ce327da2a561aec35f85dd94af	488	SUPERFAMILY	SSF54631	CBS-domain pair	69	209	4.67e-29	T	2025-11-14	IPR046342	CBS domain superfamily	-	-
HEMEPE_00466	bc12c4ce327da2a561aec35f85dd94af	488	Gene3D	G3DSA:3.20.20.70	Aldolase class I	3	488	1e-221	T	2025-11-14	IPR013785	Aldolase-type TIM barrel	-	-
HEMEPE_00466	bc12c4ce327da2a561aec35f85dd94af	488	Pfam	PF00478	IMP dehydrogenase / GMP reductase domain	13	475	1.6e-158	T	2025-11-14	IPR001093	IMP dehydrogenase/GMP reductase	-	-
HEMEPE_00466	bc12c4ce327da2a561aec35f85dd94af	488	SUPERFAMILY	SSF51412	Inosine monophosphate dehydrogenase (IMPDH)	9	478	3.4e-118	T	2025-11-14	-	-	-	-
HEMEPE_00466	bc12c4ce327da2a561aec35f85dd94af	488	Pfam	PF00571	CBS domain	154	209	8.9e-07	T	2025-11-14	IPR000644	CBS domain	-	-
HEMEPE_00466	bc12c4ce327da2a561aec35f85dd94af	488	Pfam	PF00571	CBS domain	100	144	1.8e-07	T	2025-11-14	IPR000644	CBS domain	-	-
HEMEPE_00467	64cdbcd89fb6e37321748a99e4aee2d4	314	SUPERFAMILY	SSF56300	Metallo-dependent phosphatases	36	305	2.07e-16	T	2025-11-14	IPR029052	Metallo-dependent phosphatase-like	-	-
HEMEPE_00467	64cdbcd89fb6e37321748a99e4aee2d4	314	Gene3D	G3DSA:3.60.21.10	-	38	277	9.7e-11	T	2025-11-14	IPR029052	Metallo-dependent phosphatase-like	-	-
HEMEPE_00467	64cdbcd89fb6e37321748a99e4aee2d4	314	Pfam	PF00149	Calcineurin-like phosphoesterase	40	250	0.0021	T	2025-11-14	IPR004843	Calcineurin-like, phosphoesterase domain	-	-
HEMEPE_00471	d64a40b87d1e344c9f8b48ec7810b513	539	Pfam	PF00690	Cation transporter/ATPase, N-terminus	21	84	4.8e-10	T	2025-11-14	IPR004014	Cation-transporting P-type ATPase, N-terminal	-	-
HEMEPE_00471	d64a40b87d1e344c9f8b48ec7810b513	539	SUPERFAMILY	SSF81665	Calcium ATPase, transmembrane domain M	19	361	3.53e-50	T	2025-11-14	IPR023298	P-type ATPase, transmembrane domain superfamily	-	-
HEMEPE_00471	d64a40b87d1e344c9f8b48ec7810b513	539	Pfam	PF00122	P-type ATPase actuator domain	166	268	3.1e-16	T	2025-11-14	IPR059000	P-type ATPase, A domain	-	-
HEMEPE_00471	d64a40b87d1e344c9f8b48ec7810b513	539	Gene3D	G3DSA:1.20.1110.10	-	105	363	3.4e-97	T	2025-11-14	-	-	-	-
HEMEPE_00471	d64a40b87d1e344c9f8b48ec7810b513	539	Pfam	PF13246	P-type ATPase, cytoplasmic domain N	418	539	3.8e-18	T	2025-11-14	-	-	-	-
[truncated: 2,472 more rows]
